# Supplementary material for: Immunohistochemistry‐based molecular subtypes of urothelial carcinoma derive different survival benefit from platinum chemotherapy
Source: J Pathol Clin Res. 2025 Jan 16;11(1):e70017. doi: 10.1002/2056-4538.70017 (PMC11736421; doi:10.1002/2056-4538.70017)
Supplement: Supplementary file 1 — Supplementary methods and results Figure S1. Expression of the 13 protein markers used for molecular subtype classification according to the Lund Molecular Taxonomy Figure S2. Protein expression of the 13 IHC markers in the tumor central and tumor‐normal interface regions, and positive lymph nodes Figure S3. Overall and radiographic progression‐free survival analyses in different treatment cohorts Figure S4. Survival analyses of low and high age groups Figure S5. Overall survival stratified by treatment in different molecular subtype groups Table S1. Antibodies used for the molecular subtyping and details of immunohistochemical data for the 13 markers Table S2. Association between molecular subtypes and clinical parameters Table S3. Cox univariable analysis for overall survival and radiographic progression‐free survival [file CJP2-11-e70017-s001.zip]

Archive with 2 entries (2 files):
- cjp270017-sup-0002-TablesS1.xlsx
- cjp270017-sup-0001-SuppMatMeth,FiguresS1-S5,TablesS1-S3.pdf
