# Supplementary material for: Immunohistochemistry‐based molecular subtypes of urothelial carcinoma derive different survival benefit from platinum chemotherapy
Source: J Pathol Clin Res. 2025 Jan 16;11(1):e70017. doi: 10.1002/2056-4538.70017 (PMC11736421; doi:10.1002/2056-4538.70017)
Supplement: Supplementary file 1 — Supplementary methods and results Figure S1. Expression of the 13 protein markers used for molecular subtype classification according to the Lund Molecular Taxonomy Figure S2. Protein expression of the 13 IHC markers in the tumor central and tumor‐normal interface regions, and positive lymph nodes Figure S3. Overall and radiographic progression‐free survival analyses in different treatment cohorts Figure S4. Survival analyses of low and high age groups Figure S5. Overall survival stratified by treatment in different molecular subtype groups Table S1. Antibodies used for the molecular subtyping and details of immunohistochemical data for the 13 markers Table S2. Association between molecular subtypes and clinical parameters Table S3. Cox univariable analysis for overall survival and radiographic progression‐free survival [file CJP2-11-e70017-s001.zip › cjp270017-sup-0002-TablesS1.xlsx]

## Sheet: Cover sheet
Immunohistochemistry-based molecular subtypes of urothelial carcinoma derive different survival benefit from platinum chemotherapy
C Olah et al. J Pathol Clin Res
https://doi.org/10.1002/2056-4538.70017
Table S1. Antibodies used for the molecular subtyping and details of immunohistochemical data for the 13 markers

## Sheet: Markers
Marker	Catalog Number	Vendor	Dilution	Evaluation
CCND1	M3635	Dako	1 : 100	Percentage/Intensity
CDH1 (E-cadherin)	M3612	Dako	1 : 200	Intensity
CDKN2A (p16)	#550834	BD Biosciences	1 : 50	Intensity
EPCAM (HEA125)	M3525	Dako	1 : 40	Intensity
FGFR3	#4574	Cell signaling	1 : 40	Intensity
FOXA1	ab40868	Abcam	1 : 200	Intensity
GATA3	#5852	Cell signaling	1 : 800	Percentage/Intensity
KRT14 (CK14)	MS-115	Lab Vision	1 : 200	Percentage/Intensity
KRT5 (CK5/6)	RM-2106	Lab Vision	1 : 200	Percentage/Intensity
RB1	#9309	Cell signaling	1 : 100	Percentage
TUBB2B	LS-B4190-50	LifeSpan	1 : 200	Percentage/Intensity
VIM	M0725	Dako	1 : 200	Percentage/Intensity
ZEB2	61095	Active Motif	1 : 500	Intensity

## Sheet: Cohort I
	Marker: CCND1													Marker: CDH1							Marker: CDKN2A							Marker: HEA125							Marker: FGFR3							Marker: FOXA1							Marker: GATA3
	Tumor Central - core 1		Tumor Central - core 2		Tumor-normal Interface - core 1		Tumor-normal Interface - core 2		positive LN - core 1		positive LN - core 2			Tumor Central - core 1	Tumor Central - core 2	Tumor-normal Interface - core 1	Tumor-normal Interface - core 2	positive LN - core 1	positive LN - core 2		Tumor Central - core 1	Tumor Central - core 2	Tumor-normal Interface - core 1	Tumor-normal Interface - core 2	positive LN - core 1	positive LN - core 2		Tumor Central - core 1	Tumor Central - core 2	Tumor-normal Interface - core 1	Tumor-normal Interface - core 2	positive LN - core 1	positive LN - core 2		Tumor Central - core 1	Tumor Central - core 2	Tumor-normal Interface - core 1	Tumor-normal Interface - core 2	positive LN - core 1	positive LN - core 2		Tumor Central - core 1	Tumor Central - core 2	Tumor-normal Interface - core 1	Tumor-normal Interface - core 2	positive LN - core 1	positive LN - core 2		Tumor Central - core 1
	Percentage	Intensity	Percentage	Intensity	Percentage	Intensity	Percentage	Intensity	Percentage	Intensity	Percentage	Intensity		Intensity	Intensity	Intensity	Intensity	Intensity	Intensity		Intensity	Intensity	Intensity	Intensity	Intensity	Intensity		Intensity	Intensity	Intensity	Intensity	Intensity	Intensity		Intensity	Intensity	Intensity	Intensity	Intensity	Intensity		Intensity	Intensity	Intensity	Intensity	Intensity	Intensity		Percentage
1	10	3	0	0	20	3	NA	NA	0	0	NA	NA		1	NA	2	NA	3	3		0	NA	0	NA	1	1		0	NA	0	NA	2	2		3	2	2	NA	NA	3		0	NA	0	NA	NA	0		0
2	20	1	10	1	10	1	10	1	NA	NA	0	0		1	2	2	2	NA	NA		2	2	3	3	NA	NA		2	2	2	2	NA	NA		2	2	1	1	NA	NA		0	1	2	2	NA	NA		80
3	0	0	NA	NA	20	1	0	0	NA	NA	0	0		2	NA	1	1	NA	NA		1	NA	2	NA	NA	NA		0	NA	0	NA	NA	NA		2	NA	2	3	NA	NA		1	NA	2	2	NA	NA		45
4	30	3	NA	A	20	1	30	3	NA	NA	0	0		NA	NA	3	2	NA	NA		NA	NA	NA	NA	NA	NA		NA	NA	NA	NA	NA	NA		2	2	2	1	NA	NA		NA	NA	NA	NA	NA	NA		NA
5	0	0	0	0	0	0	0	0	NA	NA	0	0		2	2	2	2	NA	NA		3	3	3	3	NA	NA		1	2	1	2	NA	NA		0	0	0	0	NA	NA		0	0	2	1	NA	NA		85
6	10	3	NA	NA	5	2	NA	NA	NA	NA	0	0		2	NA	2	NA	NA	NA		3	NA	3	NA	NA	NA		2	NA	1	NA	NA	NA		NA	NA	1	NA	NA	NA		1	NA	1	NA	NA	NA		70
7	30	1	NA	NA	40	1	NA	NA	NA	NA	0	0		2	NA	2	NA	NA	NA		2	NA	3	NA	NA	NA		0	NA	0	NA	NA	NA		NA	NA	NA	NA	NA	NA		1	NA	1	NA	NA	NA		80
8	10	2	10	2	10	2	20	1	NA	NA	0	0		1	1	1	1	NA	NA		2	2	2	2	NA	NA		2	1	1	NA	NA	NA		1	1	1	1	NA	NA		0	0	1	0	NA	NA		70
9	40	3	70	3	NA	NA	NA	NA	NA	NA	0	0		2	1	1	NA	NA	NA		0	0	NA	0	NA	NA		2	2	NA	2	NA	NA		1	1	NA	0	NA	NA		1	2	NA	NA	NA	NA		85
10	0	0	0	0	0	0	0	0	NA	NA	0	0		2	2	2	3	NA	NA		3	3	3	3	NA	NA		3	3	3	3	NA	NA		1	1	1	1	NA	NA		0	0	0	0	NA	NA		90
11	100	3	NA	NA	NA	NA	NA	NA	NA	NA	0	0		2	NA	NA	NA	NA	NA		0	NA	NA	NA	NA	NA		3	NA	NA	NA	NA	NA		3	NA	3	NA	NA	NA		3	NA	NA	NA	NA	NA		90
12	10	2	20	3	40	3	50	3	NA	NA	0	0		0	0	NA	NA	NA	NA		3	3	3	3	NA	NA		2	1	2	2	NA	NA		1	1	0	0	NA	NA		0	0	0	0	NA	NA		0
13	0	0	NA	NA	0	0	NA	NA	NA	NA	0	0		NA	NA	NA	NA	NA	NA		2	NA	NA	NA	NA	NA		NA	NA	NA	NA	NA	NA		0	NA	1	NA	NA	NA		NA	NA	NA	NA	NA	NA		NA
14	5	1	5	1	0	0	5	1	NA	NA	0	0		1	1	2	2	NA	NA		2	2	2	2	NA	NA		1	2	2	2	NA	NA		NA	1	NA	1	NA	NA		1	2	3	2	NA	NA		95
15	0	0	0	0	0	0	NA	NA	NA	NA	0	0		2	3	3	NA	NA	NA		3	3	3	NA	NA	NA		1	1	1	NA	NA	NA		0	0	NA	NA	NA	NA		0	0	0	NA	NA	NA		NA
16	0	0	NA	NA	NA	NA	NA	NA	NA	NA	0	0		3	NA	NA	NA	NA	NA		2	NA	NA	NA	NA	NA		2	NA	NA	NA	NA	NA		NA	NA	0	NA	NA	NA		0	NA	NA	NA	NA	NA		30
17	10	1	5	2	20	3	10	3	NA	NA	0	0		3	3	1	2	NA	NA		0	0	0	0	NA	NA		1	3	2	3	NA	NA		1	3	NA	2	NA	NA		0	0	1	0	NA	NA		0
18	60	2	10	2	NA	NA	10	2	NA	NA	0	0		2	3	NA	3	NA	NA		NA	0	NA	0	NA	NA		NA	0	NA	0	NA	NA		3	NA	NA	3	NA	NA		NA	0	NA	0	NA	NA		60
19	20	1	NA	NA	NA	NA	NA	NA	NA	NA	0	0		2	NA	NA	NA	NA	NA		3	NA	NA	NA	NA	NA		0	NA	NA	NA	NA	NA		0	2	NA	NA	NA	NA		NA	NA	NA	NA	NA	NA		50
20	0	0	0	0	0	0	NA	NA	NA	NA	0	0		1	2	1	0	NA	NA		3	3	3	NA	NA	NA		3	2	1	NA	NA	NA		0	0	0	0	NA	NA		0	2	0	NA	NA	NA		0
21	20	2	20	2	10	1	10	2	NA	NA	0	0		2	2	2	1	NA	NA		0	0	0	0	NA	NA		0	0	0	0	NA	NA		NA	1	2	2	NA	NA		0	0	0	0	NA	NA		80
22	70	3	NA	NA	NA	NA	NA	NA	NA	NA	0	0		NA	NA	NA	NA	NA	NA		NA	NA	NA	NA	NA	NA		NA	NA	NA	NA	NA	NA		NA	NA	NA	NA	NA	NA		NA	NA	NA	NA	NA	NA		NA
23	30	3	30	3	40	3	NA	NA	NA	NA	0	0		1	1	1	NA	NA	NA		0	0	0	NA	NA	NA		0	0	0	NA	NA	NA		1	1	NA	0	NA	NA		1	0	0	NA	NA	NA		0
24	100	3	100	3	100	3	100	3	100	3	NA	NA		1	2	1	1	3	NA		0	0	2	2	0	NA		2	3	2	2	2	NA		1	NA	NA	NA	3	NA		2	1	2	2	0	NA		0
25	0	0	0	0	0	0	0	0	NA	NA	NA	NA		2	3	1	3	NA	NA		2	2	3	2	NA	NA		3	3	2	2	NA	NA		2	2	2	1	NA	NA		0	0	0	0	NA	NA		50
26	NA	NA	NA	NA	NA	NA	NA	NA	NA	NA	NA	NA		NA	NA	NA	NA	NA	NA		NA	NA	NA	NA	NA	NA		NA	NA	NA	NA	NA	NA		0	NA	NA	NA	NA	NA		NA	NA	NA	NA	NA	NA		NA
27	0	0	0	0	0	0	NA	NA	NA	NA	NA	NA		1	1	2	NA	NA	NA		3	3	3	NA	NA	NA		0	0	0	NA	NA	NA		1	1	0	0	NA	NA		0	1	0	NA	NA	NA		0
28	0	0	0	0	0	0	0	0	NA	NA	NA	NA		2	3	3	3	NA	NA		1	1	1	1	NA	NA		3	2	2	3	NA	NA		0	0	0	0	NA	NA		0	0	0	0	NA	NA		30
29	20	3	NA	NA	NA	NA	NA	NA	NA	NA	NA	NA		3	NA	NA	NA	NA	NA		2	NA	NA	NA	NA	NA		2	NA	NA	NA	NA	NA		0	NA	NA	NA	NA	NA		3	NA	NA	NA	NA	NA		100
30	0	0	0	0	0	0	0	0	NA	NA	NA	NA		1	0	0	0	NA	NA		2	2	1	3	NA	NA		0	0	0	0	NA	NA		0	0	0	NA	NA	NA		0	0	0	0	NA	NA		40
31	0	0	10	1	10	1	20	1	NA	NA	NA	NA		1	1	1	1	NA	NA		0	0	0	0	NA	NA		0	0	0	0	NA	NA		0	0	0	0	NA	NA		0	0	0	0	NA	NA		0
32	20	1	20	1	30	1	20	1	NA	NA	NA	NA		NA	NA	NA	2	NA	NA		0	0	0	0	NA	NA		0	2	1	1	NA	NA		2	2	2	NA	NA	NA		0	0	0	3	NA	NA		30
33	60	3	40	3	NA	NA	40	2	NA	NA	NA	NA		1	1	NA	NA	NA	NA		0	0	NA	NA	NA	NA		2	1	NA	NA	NA	NA		0	0	NA	0	NA	NA		1	0	NA	NA	NA	NA		40
34	NA	NA	20	2	25	3	10	2	NA	NA	NA	NA		T	NA	NA	NA	NA	NA		NA	NA	NA	NA	NA	NA		NA	3	3	3	NA	NA		0	0	0	0	NA	NA		NA	NA	NA	NA	NA	NA		NA
35	20	3	20	3	30	3	30	3	NA	NA	NA	NA		3	3	3	3	NA	NA		0	0	0	0	NA	NA		1	1	1	0	NA	NA		3	3	3	3	NA	NA		0	0	2	2	NA	NA		60
36	10	1	10	2	10	1	NA	NA	20	1	0	0		2	2	3	NA	3	3		0	0	0	0	0	0		1	0	2	1	0	0		0	1	0	NA	0	1		NA	2	3	2	0	0		80
37	20	3	20	2	NA	NA	NA	NA	80	3	NA	NA		3	3	NA	1	1	1		0	0	NA	0	0	1		0	0	NA	1	1	0		1	1	1	NA	NA	NA		0	0	NA	1	0	0		50
38	10	2	10	2	40	2	40	1	NA	NA	NA	NA		1	1	1	1	NA	NA		0	0	0	0	NA	NA		2	2	2	2	NA	NA		0	0	0	0	NA	NA		0	0	0	0	NA	NA		0
39	60	3	60	3	60	3	50	3	NA	NA	NA	NA		NA	1	3	3	NA	NA		3	3	3	3	NA	NA		1	0	1	1	NA	NA		0	0	0	0	NA	NA		0	0	0	0	NA	NA		0
40	20	2	20	2	NA	NA	30	1	NA	NA	NA	NA		2	2	NA	3	NA	NA		0	0	0	0	NA	NA		NA	NA	NA	NA	NA	NA		2	1	0	1	NA	NA		NA	NA	NA	NA	NA	NA		30
41	NA	NA	NA	NA	0	0	NA	NA	NA	NA	NA	NA		NA	NA	2	NA	NA	NA		NA	NA	1	NA	NA	NA		NA	NA	NA	NA	NA	NA		NA	NA	NA	NA	NA	NA		NA	NA	2	NA	NA	NA		NA
42	30	1	50	1	20	1	NA	NA	NA	NA	NA	NA		NA	1	1	NA	NA	NA		0	0	0	NA	NA	NA		0	0	0	NA	NA	NA		0	0	0	0	NA	NA		0	0	0	NA	NA	NA		0
43	40	1	NA	NA	20	1	NA	NA	NA	NA	NA	NA		NA	NA	NA	NA	NA	NA		NA	NA	NA	NA	NA	NA		NA	NA	NA	NA	NA	NA		0	0	0	0	NA	NA		NA	NA	NA	NA	NA	NA		NA
44	20	1	20	1	NA	NA	20	1	NA	NA	NA	NA		0	0	NA	1	NA	NA		2	0	NA	0	NA	NA		0	1	NA	1	NA	NA		1	NA	NA	NA	NA	NA		0	0	NA	0	NA	NA		NA
45	10	1	0	0	NA	NA	0	0	NA	NA	NA	NA		2	1	NA	NA	NA	NA		3	3	NA	NA	NA	NA		2	2	NA	NA	NA	NA		0	1	NA	1	NA	NA		0	0	NA	0	NA	NA		60
46	20	2	30	2	20	2	NA	NA	NA	NA	NA	NA		NA	NA	NA	NA	NA	NA		NA	NA	NA	NA	NA	NA		NA	NA	NA	NA	NA	NA		NA	NA	NA	NA	NA	NA		NA	NA	0	NA	NA	NA		NA
47	10	1	20	1	30	1	30	1	NA	NA	NA	NA		1	2	1	0	NA	NA		2	2	2	2	NA	NA		0	0	0	0	NA	NA		2	2	2	2	NA	NA		0	0	0	0	NA	NA		60
48	NA	NA	NA	NA	NA	NA	NA	NA	NA	NA	NA	NA		NA	NA	NA	NA	NA	NA		NA	NA	NA	NA	NA	NA		NA	NA	NA	NA	NA	NA		NA	NA	NA	NA	NA	NA		NA	NA	NA	NA	NA	NA		30
49	0	0	0	0	0	0	0	0	NA	NA	NA	NA		2	2	2	2	NA	NA		3	3	3	3	NA	NA		3	3	3	3	NA	NA		0	0	0	0	NA	NA		3	2	3	3	NA	NA		0
50	NA	NA	NA	NA	NA	NA	NA	NA	NA	NA	NA	NA		NA	NA	2	NA	NA	NA		NA	0	0	NA	NA	NA		NA	3	3	NA	NA	NA		1	0	NA	NA	NA	NA		NA	3	3	NA	NA	NA		NA
51	20	1	20	2	30	1	NA	NA	NA	NA	NA	NA		0	0	0	NA	NA	NA		2	0	0	NA	NA	NA		2	2	2	NA	NA	NA		0	1	1	NA	NA	NA		3	3	2	NA	NA	NA		0
52	0	0	0	0	0	0	NA	NA	NA	NA	NA	NA		3	3	3	NA	NA	NA		3	3	3	NA	NA	NA		3	3	3	NA	NA	NA		1	0	0	NA	NA	NA		0	0	0	NA	NA	NA		60
53	10	3	10	3	10	3	NA	NA	NA	NA	NA	NA		0	0	0	0	NA	NA		0	0	0	0	NA	NA		0	0	0	0	NA	NA		0	0	0	0	NA	NA		0	0	0	NA	NA	NA		0
54	0	0	0	0	0	0	NA	NA	NA	NA	NA	NA		3	3	3	3	NA	NA		2	2	2	2	NA	NA		2	3	3	3	NA	NA		0	0	0	NA	NA	NA		0	1	0	0	NA	NA		0
55	30	2	20	2	20	1	NA	NA	NA	NA	NA	NA		3	3	3	NA	NA	NA		2	2	2	NA	NA	NA		1	0	1	NA	NA	NA		2	2	1	2	NA	NA		0	1	NA	NA	NA	NA		40
56	40	3	20	1	NA	NA	40	3	NA	NA	NA	NA		1	1	NA	1	NA	NA		2	2	NA	2	NA	NA		0	0	NA	0	NA	NA		1	1	NA	NA	NA	NA		2	1	NA	2	NA	NA		NA
57	NA	NA	0	0	0	0	0	0	NA	NA	NA	NA		0	1	1	1	NA	NA		2	2	1	2	NA	NA		1	0	0	0	NA	NA		0	0	0	0	NA	NA		0	0	0	0	NA	NA		0
58	30	2	10	3	NA	NA	20	2	NA	NA	NA	NA		1	1	NA	0	NA	NA		0	0	NA	0	NA	NA		0	0	NA	0	NA	NA		0	0	0	0	NA	NA		0	0	NA	0	NA	NA		0
59	20	3	NA	NA	NA	NA	NA	NA	NA	NA	NA	NA		3	NA	NA	NA	NA	NA		3	NA	0	NA	NA	NA		2	NA	NA	NA	NA	NA		2	NA	NA	NA	NA	NA		1	NA	NA	NA	NA	NA		90
60	NA	NA	10	1	NA	NA	NA	NA	NA	NA	NA	NA		0	0	NA	NA	NA	NA		3	3	NA	NA	NA	NA		0	2	NA	NA	NA	NA		0	0	0	0	NA	NA		0	0	NA	NA	NA	NA		30
61	0	0	0	0	0	0	0	0	0	0	0	0		3	3	3	3	2	3		3	3	3	3	3	3		3	3	3	3	1	2		0	0	0	0	0	1		0	2	2	1	0	0		100
62	20	2	20	3	20	2	5	1	NA	NA	NA	NA		2	1	1	1	NA	NA		2	2	2	3	NA	NA		1	3	3	NA	NA	NA		2	2	3	2	NA	NA		1	1	1	NA	NA	NA		40
63	40	3	10	3	20	3	70	3	NA	NA	NA	NA		NA	NA	NA	NA	NA	NA		NA	NA	NA	NA	NA	NA		NA	NA	NA	NA	NA	NA		NA	NA	NA	NA	NA	NA		NA	NA	NA	NA	NA	NA		NA
64	0	0	NA	NA	0	0	0	0	0	0	0	0		2	NA	NA	2	3	3		3	NA	3	2	3	2		2	NA	3	2	1	1		1	NA	0	NA	0	0		0	NA	0	0	0	0		0
65	0	0	NA	NA	0	0	0	0	0	0	0	0		1	NA	0	1	1	0		3	NA	3	3	3	3		2	NA	1	2	2	0		0	0	0	0	0	NA		1	NA	0	2	0	0		80
66	0	0	10	1	10	2	0	0	NA	NA	NA	NA		2	2	2	2	NA	NA		3	3	3	3	NA	NA		3	3	3	3	NA	NA		2	2	2	2	NA	NA		3	3	3	3	NA	NA		100
67	30	2	60	3	20	3	80	3	NA	NA	NA	NA		1	1	1	2	NA	NA		0	0	0	0	NA	NA		3	3	3	3	NA	NA		2	2	1	1	NA	NA		0	0	0	0	NA	NA		80
68	10	2	0	0	10	2	25	2	0	0	0	0		2	1	2	2	0	0		3	3	3	3	3	3		0	0	0	0	0	1		0	0	0	0	0	NA		0	1	1	0	0	0		0
69	30	2	30	1	60	2	30	2	NA	NA	NA	NA		2	2	1	3	NA	NA		0	0	0	0	NA	NA		1	1	1	1	NA	NA		1	1	1	1	1	0		1	2	2	2	NA	NA		80
70	0	0	0	0	0	0	0	0	NA	NA	NA	NA		0	0	0	0	NA	NA		3	3	3	3	NA	NA		0	0	0	0	NA	NA		0	0	0	0	NA	NA		0	0	0	0	NA	NA		0
71	20	2	20	3	30	1	10	1	20	1	10	1		1	1	3	3	3	3		3	3	3	3	2	3		2	2	2	2	3	2		1	1	1	1	3	3		2	1	2	2	0	0		30
72	NA	NA	NA	NA	NA	NA	NA	NA	NA	NA	NA	NA		NA	NA	NA	NA	NA	NA		NA	NA	NA	NA	NA	NA		NA	NA	NA	NA	NA	NA		2	NA	NA	NA	NA	NA		NA	NA	NA	NA	NA	NA		NA
73	0	0	0	0	NA	NA	0	0	NA	NA	NA	NA		NA	NA	NA	NA	NA	NA		NA	NA	NA	NA	NA	NA		NA	NA	NA	NA	NA	NA		NA	1	NA	1	NA	NA		NA	NA	NA	NA	NA	NA		NA
74	0	0	0	0	0	0	0	0	0	0	0	0		2	3	3	3	3	3		0	0	3	0	2	2		2	2	2	2	1	1		0	0	0	0	2	2		0	0	0	0	0	0		40
75	20	3	40	3	20	3	40	3	70	3	70	3		2	1	2	2	2	2		0	0	0	0	1	1		2	1	1	2	0	1		0	NA	0	0	0	0		2	3	3	3	1	2		90
76	70	1	20	1	20	1	5	3	NA	NA	NA	NA		1	1	1	2	NA	NA		2	2	2	2	NA	NA		0	0	0	0	NA	NA		0	0	0	0	NA	NA		0	0	0	0	NA	NA		80
77	0	0	0	0	0	0	NA	NA	NA	NA	NA	NA		1	1	1	NA	NA	NA		3	3	3	3	NA	NA		2	2	2	3	NA	NA		0	1	0	1	NA	NA		NA	1	1	NA	NA	NA		NA
78	80	3	80	3	80	3	80	3	NA	NA	NA	NA		1	1	2	3	NA	NA		0	0	0	0	NA	NA		0	0	0	0	NA	NA		1	1	1	1	NA	NA		0	0	2	1	NA	NA		50
79	30	3	NA	NA	NA	NA	NA	NA	NA	NA	NA	NA		NA	NA	NA	NA	NA	NA		2	NA	NA	NA	NA	NA		0	NA	NA	NA	NA	NA		NA	NA	NA	NA	NA	NA		1	NA	NA	NA	NA	NA		NA
80	20	2	NA	NA	NA	NA	NA	NA	NA	NA	NA	NA		2	NA	NA	NA	NA	NA		0	NA	NA	NA	NA	NA		1	NA	NA	NA	NA	NA		0	NA	NA	NA	NA	NA		3	NA	NA	NA	NA	NA		100
81	30	1	30	1	30	1	20	1	NA	NA	NA	NA		1	1	1	2	NA	NA		0	0	0	0	NA	NA		0	0	0	0	NA	NA		1	NA	0	1	NA	NA		0	0	0	0	NA	NA		0
82	0	0	0	0	0	0	0	0	NA	NA	NA	NA		1	2	2	2	NA	NA		3	3	3	3	NA	NA		0	1	0	0	NA	NA		0	0	0	0	NA	NA		0	0	0	0	NA	NA		NA
83	10	2	10	1	10	1	20	1	NA	NA	NA	NA		3	3	3	1	NA	NA		0	0	0	0	NA	NA		1	2	0	2	NA	NA		1	1	1	0	NA	NA		0	0	0	0	NA	NA		0
84	20	1	20	1	30	1	NA	NA	NA	NA	NA	NA		NA	NA	NA	NA	NA	NA		3	3	3	3	NA	NA		0	0	0	0	NA	NA		0	0	0	0	NA	NA		0	0	0	0	NA	NA		NA
85	20	1	NA	NA	40	1	NA	NA	NA	NA	NA	NA		3	NA	3	NA	NA	NA		0	NA	0	NA	NA	NA		0	NA	0	NA	NA	NA		2	NA	2	NA	NA	NA		2	NA	2	NA	NA	NA		80
86	0	0	0	0	0	0	0	0	NA	NA	NA	NA		0	0	0	0	NA	NA		2	2	2	3	NA	NA		0	0	0	0	NA	NA		0	0	0	0	NA	NA		0	0	0	0	NA	NA		0
87	20	1	20	2	20	1	20	1	30	1	10	2		1	2	3	3	2	2		0	0	0	0	0	0		3	3	3	3	1	1		NA	NA	NA	1	3	3		NA	NA	2	2	0	0		60
88	20	2	NA	NA	0	0	NA	NA	NA	NA	NA	NA		NA	NA	2	NA	NA	NA		2	NA	0	NA	NA	NA		3	NA	2	NA	NA	NA		1	NA	0	NA	NA	NA		3	NA	2	NA	NA	NA		NA
89	30	3	100	3	80	3	20	3	0	0	10	2		0	0	0	0	2	2		0	0	3	3	2	2		0	0	0	0	2	2		0	0	NA	1	NA	3		0	0	0	0	0	0		30
90	0	0	0	0	NA	NA	10	1	NA	NA	NA	NA		0	0	0	NA	NA	NA		NA	0	0	NA	NA	NA		0	0	0	0	NA	NA		0	NA	NA	0	NA	NA		0	0	0	0	NA	NA		NA
91	0	0	NA	A	NA	NA	0	0	NA	NA	NA	NA		3	NA	3	3	NA	NA		0	0	0	0	NA	NA		2	2	2	2	NA	NA		1	1	NA	2	NA	NA		0	0	2	1	NA	NA		80
92	0	0	0	0	0	0	NA	NA	NA	NA	NA	NA		0	0	0	0	NA	NA		NA	3	3	3	NA	NA		0	0	0	NA	NA	NA		1	0	1	0	NA	NA		1	1	1	NA	NA	NA		80
93	30	3	20	1	10	2	10	2	NA	NA	NA	NA		2	1	0	0	NA	NA		NA	2	3	3	NA	NA		0	1	1	0	NA	NA		1	1	0	0	NA	NA		1	1	1	0	NA	NA		40
94	0	0	30	1	0	0	0	0	NA	NA	NA	NA		1	1	2	0	NA	NA		NA	3	3	3	NA	NA		1	1	1	0	NA	NA		1	0	0	NA	NA	NA		0	0	0	0	NA	NA		40
95	0	0	0	0	0	0	0	0	10	1	15	1		2	2	2	2	2	2		NA	3	2	3	3	3		1	1	1	1	2	3		0	0	1	1	0	0		1	2	1	2	0	0		80
96	0	0	NA	NA	0	0	NA	NA	30	2	NA	NA		NA	NA	NA	NA	0	NA		NA	NA	NA	NA	0	NA		NA	NA	NA	NA	0	NA		NA	NA	NA	NA	0	NA		NA	NA	NA	NA	0	NA		NA
97	0	0	0	0	0	0	0	0	NA	NA	NA	NA		2	2	3	3	NA	NA		3	3	3	NA	NA	NA		NA	NA	1	NA	NA	NA		0	0	1	NA	NA	NA		3	3	3	NA	NA	NA		100
98	20	3	10	1	20	2	10	3	NA	NA	NA	NA		2	2	2	2	NA	NA		0	0	0	0	NA	NA		NA	1	1	1	NA	NA		1	0	2	1	NA	NA		0	0	0	0	NA	NA		70
99	0	0	0	0	0	0	0	0	NA	NA	NA	NA		2	2	2	2	NA	NA		NA	2	2	2	NA	NA		NA	2	2	2	NA	NA		1	2	2	2	NA	NA		1	1	1	1	NA	NA		40
100	0	0	0	0	NA	NA	NA	NA	NA	NA	NA	NA		1	1	NA	NA	NA	NA		NA	0	NA	NA	NA	NA		NA	NA	NA	NA	NA	NA		1	1	NA	NA	NA	NA		2	0	NA	NA	NA	NA		0
101	0	0	0	0	0	0	0	0	20	1	0	0		2	2	3	2	2	1		2	2	2	2	3	2		2	2	1	3	1	1		2	2	1	1	1	2		1	2	1	1	0	0		70
102	10	1	0	0	30	1	30	1	20	1	30	1		0	0	0	0	0	0		0	0	0	0	0	0		0	0	0	0	0	0		1	1	0	0	0	0		0	0	0	0	0	0		0
103	10	1	0	0	10	3	10	3	NA	NA	NA	NA		1	1	1	2	NA	NA		0	0	0	0	NA	NA		0	0	0	0	NA	NA		2	2	1	0	NA	NA		0	0	0	0	NA	NA		0
104	50	2	30	2	80	3	NA	NA	NA	NA	NA	NA		3	3	2	2	NA	NA		2	2	2	NA	NA	NA		0	1	1	0	NA	NA		0	2	2	1	NA	NA		0	0	0	0	NA	NA		80
105	20	3	10	2	5	2	60	3	NA	NA	NA	NA		0	0	0	0	NA	NA		0	0	0	0	NA	NA		0	0	0	0	NA	NA		1	1	1	NA	NA	NA		0	0	0	0	NA	NA		0
106	0	0	0	0	0	0	0	0	NA	NA	NA	NA		2	2	2	2	NA	NA		3	3	3	3	NA	NA		3	3	3	3	NA	NA		0	0	0	0	NA	NA		NA	NA	NA	NA	NA	NA		0
107	0	0	0	0	0	0	0	0	NA	NA	NA	NA		1	2	2	3	2	2		2	3	3	3	2	2		1	1	1	1	0	0		1	1	1	1	0	0		1	2	3	1	0	0		80
108	60	1	40	1	80	3	50	3	NA	NA	NA	NA		3	3	2	2	NA	NA		0	0	0	0	NA	NA		1	1	1	1	NA	NA		3	3	3	3	NA	NA		0	0	3	3	NA	NA		70
109	0	0	NA	NA	NA	NA	NA	NA	NA	NA	NA	NA		3	NA	3	NA	NA	NA		3	NA	3	NA	NA	NA		3	NA	3	NA	NA	NA		NA	NA	1	NA	NA	NA		2	NA	2	NA	NA	NA		80
110	40	3	40	3	NA	NA	60	1	NA	NA	NA	NA		3	3	NA	2	NA	NA		0	0	NA	0	NA	NA		2	2	NA	3	NA	NA		1	NA	1	1	NA	NA		2	2	NA	2	NA	NA		90
111	0	0	0	0	0	0	30	1	NA	NA	NA	NA		NA	NA	3	3	NA	NA		0	2	2	0	NA	NA		3	2	2	1	NA	NA		0	0	1	1	NA	NA		0	0	0	0	NA	NA		NA
112	0	0	10	1	0	0	10	1	0	0	NA	NA		2	2	1	1	0	NA		2	3	3	2	3	NA		2	2	1	1	1	NA		0	0	0	0	NA	NA		0	0	0	0	0	NA		60
113	20	1	0	0	0	0	30	1	NA	NA	NA	NA		2	2	3	2	NA	NA		0	0	0	0	NA	NA		1	1	1	1	NA	NA		0	0	0	1	NA	NA		2	3	3	2	NA	NA		60
114	30	2	20	2	20	2	NA	NA	NA	NA	NA	NA		NA	NA	NA	0	NA	NA		1	2	2	2	NA	NA		0	0	0	0	NA	NA		NA	0	0	NA	NA	NA		0	0	0	0	NA	NA		NA
115	0	0	NA	A	NA	NA	NA	NA	NA	NA	NA	NA		2	2	NA	2	NA	NA		3	0	0	3	NA	NA		1	2	NA	1	NA	NA		NA	NA	NA	NA	NA	NA		NA	NA	NA	NA	NA	NA		NA
116	70	3	90	3	70	3	30	3	60	2	60	2		1	2	2	3	2	NA		1	2	2	2	1	1		2	2	2	2	1	1		1	1	1	1	2	1		NA	NA	NA	NA	0	0		NA
117	80	3	40	3	NA	NA	NA	NA	NA	NA	NA	NA			0	NA	NA	NA	NA		2	2	NA	NA	NA	NA		0	0	NA	NA	NA	NA		0	0	NA	NA	NA	NA		NA	NA	NA	NA	NA	NA		60
118	10	3	10	3	NA	NA	NA	NA	NA	NA	NA	NA		1	1	NA	2	NA	NA		0	0	0	0	NA	NA		2	2	NA	2	NA	NA		3	3	NA	3	NA	NA		NA	NA	NA	NA	NA	NA		0
119	20	2	10	3	0	0	NA	NA	NA	NA	NA	NA		1	1	1	NA	NA	NA		0	0	0	0	NA	NA		1	1	0	NA	NA	NA		1	1	NA	NA	NA	NA		NA	NA	NA	NA	NA	NA		0
120	100	3	100	3	100	3	100	3	90	3	100	3		2	2	3	3	1	1		1	2	1	2	1	1		2	2	2	1	1	1		1	0	NA	1	3	3		0	0	0	NA	0	0		80
121	20	2	30	2	40	3	20	3	30	3	30	3		2	2	2	1	3	3		0	1	1	2	0	0		1	2	2	0	0	0		1	NA	1	NA	1	1		0	0	0	NA	1	1		40
122	0	0	0	0	0	0	0	0	NA	NA	NA	NA		0	1	1	1	NA	NA		3	3	3	3	NA	NA		0	0	0	0	NA	NA		0	0	0	0	NA	NA		0	0	NA	NA	NA	NA		40
123	NA	NA	0	0	NA	NA	NA	NA	0	0	0	0		2	2	NA	NA	1	2		NA	NA	NA	NA	2	3		NA	1	0	NA	1	1		1	2	NA	NA	1	0		NA	NA	NA	NA	0	0		NA
124	0	0	0	0	0	0	0	0	NA	NA	NA	NA		1	1	0	0	NA	NA		3	3	3	3	NA	NA		3	3	3	3	NA	NA		0	0	0	0	NA	NA		NA	NA	NA	NA	NA	NA		0
125	30	2	NA	A	NA	NA	40	3	NA	NA	NA	NA		3	NA	NA	3	NA	NA		2	3	NA	0	NA	NA		0	2	NA	2	NA	NA		1	1	0	0	NA	NA		NA	NA	NA	NA	NA	NA		90
126	70	3	30	3	80	3	100	3	NA	NA	NA	NA		1	1	1	1	NA	NA		3	3	3	3	NA	NA		0	0	0	0	NA	NA		0	0	1	1	NA	NA		NA	NA	0	0	NA	NA		60
127	0	0	30	1	20	1	20	2	NA	NA	NA	NA		3	3	3	3	NA	NA		0	0	0	0	NA	NA		0	2	1	1	NA	NA		2	2	2	2	NA	NA		NA	NA	0	0	NA	NA		100
128	30	2	30	2	30	1	NA	NA	NA	NA	NA	NA		2	2	2	3	NA	NA		0	0	0	0	NA	NA		2	2	2	1	NA	NA		2	2	2	2	NA	NA		2	2	1	NA	NA	NA		100
129	40	1	0	0	0	0	NA	NA	NA	NA	NA	NA		NA	NA	3	NA	NA	NA		NA	NA	3	NA	NA	NA		NA	NA	1	NA	NA	NA		2	2	1	NA	NA	NA		NA	NA	NA	NA	NA	NA		NA
130	0	0	0	0	0	0	0	0	NA	NA	NA	NA		0	0	NA	0	NA	NA		2	3	3	2	NA	NA		2	3	2	2	NA	NA		1	1	1	1	NA	NA		0	0	0	0	NA	NA		60
131	0	0	NA	NA	0	0	NA	NA	NA	NA	NA	NA		3	3	3	NA	NA	NA		3	3	3	NA	NA	NA		1	0	2	NA	NA	NA		1	NA	1	NA	NA	NA		2	2	2	0	NA	NA		0
132	100	3	95	3	95	3	95	3	NA	NA	NA	NA		3	3	2	2	NA	NA		2	2	2	2	NA	NA		3	3	3	3	NA	NA		1	0	1	1	NA	NA		2	2	2	1	NA	NA		100
133	0	0	NA	NA	0	0	NA	NA	NA	NA	NA	NA		2	NA	3	NA	NA	NA		3	NA	3	NA	NA	NA		1	NA	NA	NA	NA	NA		1	NA	NA	NA	NA	NA		0	NA	0	NA	NA	NA		100
134	0	0	0	0	0	0	0	0	NA	NA	NA	NA		1	2	2	2	NA	NA		2	2	2	2	NA	NA		1	1	0	0	NA	NA		1	1	1	2	NA	NA		NA	0	0	0	NA	NA		40
135	10	3	0	0	10	1	50	1	NA	NA	NA	NA		3	NA	NA	3	NA	NA		2	NA	NA	1	NA	NA		1	NA	NA	1	NA	NA		2	2	NA	2	NA	NA		2	NA	2	3	NA	NA		100
136	60	3	20	2	NA	NA	20	3	NA	NA	NA	NA		0	0	NA	0	NA	NA		3	3	NA	3	NA	NA		0	0	NA	0	NA	NA		1	1	1	0	NA	NA		0	0	NA	0	NA	NA		80
137	100	3	NA	NA	100	3	NA	NA	NA	NA	NA	NA		3	NA	2	NA	NA	NA		3	NA	3	NA	NA	NA		2	NA	2	NA	NA	NA		0	NA	0	NA	NA	NA		3	NA	2	NA	NA	NA		80
138	20	1	20	1	10	1	10	1	NA	NA	NA	NA		1	2	1	1	NA	NA		0	0	0	0	NA	NA		0	1	0	0	NA	NA		1	1	1	NA	NA	NA		1	1	0	0	NA	NA		80
139	50	3	20	3	20	3	30	3	NA	NA	NA	NA		1	1	1	1	NA	NA		0	0	0	0	NA	NA		0	0	0	0	NA	NA		1	1	1	2	NA	NA		0	0	0	0	NA	NA		0
140	NA	NA	20	2	10	2	30	3	NA	NA	NA	NA		NA	0	0	0	NA	NA		1	2	NA	2	NA	NA		0	0	0	0	NA	NA		1	1	1	0	NA	NA		0	0	0	0	NA	NA		NA
141	40	1	NA	NA	NA	NA	NA	NA	NA	NA	NA	NA		NA	NA	NA	NA	NA	NA		0	NA	NA	NA	NA	NA		1	NA	NA	NA	NA	NA		3	NA	1	NA	NA	NA		2	NA	NA	NA	NA	NA		NA
142	70	2	10	2	0	0	NA	NA	NA	NA	NA	NA		2	2	1	NA	NA	NA		1	2	2	NA	NA	NA		1	2	1	NA	NA	NA		NA	2	2	2	NA	NA		1	1	1	NA	NA	NA		60
143	NA	NA	NA	NA	NA	NA	NA	NA	NA	NA	NA	NA		2	NA	NA	NA	NA	NA		3	3	NA	NA	NA	NA		1	3	NA	NA	NA	NA		1	1	NA	NA	NA	NA		2	3	NA	NA	NA	NA		40
144	0	0	0	0	0	0	5	1	NA	NA	NA	NA		1	1	1	2	NA	NA		3	3	3	3	NA	NA		1	1	0	1	NA	NA		2	2	2	2	NA	NA		1	2	2	2	NA	NA		60
145	0	0	0	0	0	0	0	0	NA	NA	NA	NA		2	1	1	1	NA	NA		2	2	3	3	NA	NA		2	2	2	1	NA	NA		2	2	2	2	NA	NA		0	0	0	1	NA	NA		70
146	30	2	NA	NA	NA	NA	NA	NA	60	3	20	3		NA	NA	NA	NA	3	3		1	NA	NA	NA	2	1		0	NA	NA	NA	0	0		1	NA	2	NA	1	0		NA	NA	NA	NA	0	0		NA
147	30	2	60	3	30	3	90	3	NA	NA	NA	NA		3	3	3	1	NA	NA		2	2	2	2	NA	NA		1	0	1	1	NA	NA		2	1	2	2	NA	NA		2	2	2	2	NA	NA		100
148	40	3	NA	NA	NA	NA	NA	NA	NA	NA	NA	NA		T	NA	NA	NA	NA	NA		1	NA	NA	NA	NA	NA		2	NA	NA	NA	NA	NA		1	NA	NA	NA	NA	NA		3	NA	NA	NA	NA	NA		NA
149	40	2	20	2	10	2	20	2	NA	NA	NA	NA		0	0	0	0	NA	NA		0	2	2	2	NA	NA		0	NA	0	0	NA	NA		0	0	1	1	NA	NA		0	NA	0	0	NA	NA		0
150	0	0	0	0	0	0	0	0	NA	NA	NA	NA		NA	NA	NA	NA	NA	NA		3	3	3	3	NA	NA		NA	2	2	2	NA	NA		0	0	0	0	NA	NA		0	0	0	0	NA	NA		NA
151	30	3	20	2	30	2	NA	NA	NA	NA	NA	NA		3	2	3	NA	NA	NA		0	0	0	NA	NA	NA		1	1	1	NA	NA	NA		2	2	2	NA	NA	NA		2	2	2	NA	NA	NA		100
152	0	0	0	0	20	2	10	1	NA	NA	NA	NA		1	1	2	2	NA	NA		1	1	2	1	NA	NA		0	0	0	0	NA	NA		2	2	1	1	NA	NA		2	2	1	2	NA	NA		60
153	NA	NA	NA	NA	NA	NA	NA	NA	NA	NA	NA	NA		0	NA	NA	NA	NA	NA		NA	NA	NA	NA	NA	NA		NA	NA	NA	NA	NA	NA		NA	NA	NA	NA	NA	NA		NA	NA	NA	NA	NA	NA		NA
154	70	3	NA	NA	10	3	NA	NA	NA	NA	NA	NA		1	NA	1	NA	NA	NA		0	NA	0	NA	NA	NA		1	NA	1	NA	NA	NA		1	NA	NA	NA	NA	NA		0	NA	0	NA	NA	NA		60
155	NA	NA	20	1	0	0	NA	NA	20	1	20	1		NA	NA	NA	NA	3	3		3	2	2	NA	2	2		1	1	2	NA	1	1		2	2	2	NA	2	0		NA	1	NA	NA	0	0		80
156	10	1	20	1	NA	NA	20	1	NA	NA	NA	NA		3	3	0	3	NA	NA		1	2	0	1	NA	NA		2	2	0	1	NA	NA		2	3	NA	3	NA	NA		1	1	0	1	NA	NA		100
157	20	3	20	1	20	2	30	3	NA	NA	NA	NA		1	1	0	0	NA	NA		0	0	0	0	NA	NA		0	0	0	0	NA	NA		3	3	2	0	NA	NA		NA	0	0	0	NA	NA		0
158	10	2	10	2	20	1	NA	NA	10	2	10	2		NA	3	2	NA	3	3		3	3	3	NA	3	3		1	2	3	NA	1	1		1	0	1	NA	NA	NA		0	0	0	NA	0	0		90
159	30	3	20	2	20	2	30	2	NA	NA	NA	NA		NA	NA	NA	2	NA	NA		3	3	NA	3	NA	NA		2	3	3	2	NA	NA		1	1	NA	2	NA	NA		3	3	3	2	NA	NA		NA
160	0	0	0	0	0	0	NA	NA	NA	NA	NA	NA		3	3	NA	NA	NA	NA		3	3	NA	NA	NA	NA		NA	2	NA	NA	NA	NA		1	1	1	NA	NA	NA		2	1	NA	NA	NA	NA		100
161	0	0	30	1	20	1	0	0	NA	NA	NA	NA		0	0	0	0	NA	NA		3	3	3	3	NA	NA		2	2	2	1	NA	NA		0	0	0	0	NA	NA		NA	NA	NA	NA	NA	NA		0
162	40	3	30	2	NA	NA	NA	NA	NA	NA	NA	NA		2	2	NA	NA	NA	NA		1	2	NA	NA	NA	NA		0	2	NA	NA	NA	NA		0	1	0	0	NA	NA		NA	NA	NA	NA	NA	NA		30
163	0	0	20	2	0	0	NA	NA	NA	NA	NA	NA		3	2	3	NA	NA	NA		0	0	0	0	NA	NA		2	1	1	1	NA	NA		1	0	0	1	NA	NA		NA	NA	NA	NA	NA	NA		70
164	0	0	0	0	0	0	NA	NA	NA	NA	NA	NA		1	2	2	NA	NA	NA		3	3	3	NA	NA	NA		1	2	1	NA	NA	NA		0	1	2	NA	NA	NA		NA	NA	NA	NA	NA	NA		100
165	20	3	NA	NA	NA	NA	NA	NA	NA	NA	NA	NA		3	NA	NA	NA	NA	NA		2	NA	NA	NA	NA	NA		1	NA	NA	NA	NA	NA		NA	NA	NA	NA	NA	NA		NA	NA	NA	NA	NA	NA		NA
166	0	0	20	2	20	3	NA	NA	30	3	20	2		NA	2	1	NA	3	2		0	0	0	NA	0	0		0	0	0	NA	1	0		1	0	NA	0	2	1		NA	NA	NA	NA	1	0		NA
167	20	2	NA	NA	20	1	20	1	NA	NA	NA	NA		0	NA	0	0	NA	NA		2	NA	2	2	NA	NA		1	NA	2	2	NA	NA		0	1	NA	0	NA	NA		NA	NA	NA	NA	NA	NA		NA
168	25	2	30	3	10	2	30	3	NA	NA	NA	NA		2	2	2	3	NA	NA		0	0	0	0	NA	NA		1	2	0	0	NA	NA		0	2	0	1	NA	NA		NA	NA	NA	NA	NA	NA		50
169	20	2	30	2	20	2	20	2	NA	NA	NA	NA		2	2	3	3	NA	NA		0	0	0	1	NA	NA		2	2	2	2	NA	NA		3	3	2	2	NA	NA		NA	NA	NA	NA	NA	NA		NA
170	NA	NA	NA	NA	NA	NA	NA	NA	NA	NA	NA	NA		3	3	0	3	NA	NA		0	3	3	NA	NA	NA		0	1	1	2	NA	NA		2	2	1	2	NA	NA		NA	NA	NA	NA	NA	NA		100
171	NA	NA	NA	NA	NA	NA	NA	NA	NA	NA	NA	NA		T	NA	NA	NA	NA	NA		NA	NA	NA	NA	NA	NA		NA	NA	NA	NA	NA	NA		NA	NA	NA	NA	NA	NA		NA	NA	NA	NA	NA	NA		NA
172	0	0	NA	NA	NA	NA	NA	NA	NA	NA	NA	NA		2	NA	NA	NA	NA	NA		0	NA	NA	NA	NA	NA		0	NA	NA	NA	NA	NA		0	NA	NA	NA	NA	NA		NA	NA	NA	NA	NA	NA		NA
173	0	0	0	0	NA	NA	0	0	NA	NA	NA	NA		1	2	NA	1	NA	NA		3	3	NA	3	NA	NA		1	1	NA	1	NA	NA		0	0	0	NA	NA	NA		NA	NA	NA	NA	NA	NA		40
174	0	0	30	1	0	0	10	1	NA	NA	NA	NA		2	3	2	1	NA	NA		3	3	3	3	NA	NA		1	2	1	0	NA	NA		2	2	1	NA	NA	NA		NA	NA	NA	NA	NA	NA		50
175	20	1	30	1	20	1	NA	NA	NA	NA	50	1		3	3	3	3	NA	NA		0	0	0	NA	0	NA		0	0	0	NA	NA	NA		1	2	3	2	3	3		NA	NA	NA	NA	NA	NA		100
176	5	1	0	0	NA	NA	0	0	NA	NA	NA	NA		2	2	3	2	NA	NA		2	2	3	2	NA	NA		0	0	0	0	NA	NA		0	0	0	0	NA	NA		NA	NA	NA	NA	NA	NA		70
177	0	0	0	0	0	0	5	1	20	1	NA	NA		2	2	3	3	3	3		2	1	1	2	1	0		0	0	0	0	0	1		3	2	2	1	1	0		NA	NA	NA	NA	1	NA		60
178	NA	NA	NA	NA	NA	NA	NA	NA	NA	NA	NA	NA		NA	NA	NA	NA	NA	NA		NA	NA	NA	NA	NA	NA		0	NA	NA	NA	NA	NA		NA	1	NA	0	NA	NA		NA	NA	NA	NA	NA	NA		NA
179	0	0	0	0	0	0	NA	NA	NA	NA	NA	NA		NA	2	2	NA	NA	NA		3	2	2	2	NA	NA		1	1	1	NA	NA	NA		1	3	2	2	NA	NA		NA	NA	NA	NA	NA	NA		100
180	80	3	50	3	70	3	70	3	NA	NA	NA	NA		2	2	1	1	NA	NA		0	0	0	0	NA	NA		1	1	1	1	NA	NA		2	1	2	2	NA	NA		NA	NA	NA	NA	NA	NA		100
181	5	1	5	1	20	1	5	1	NA	NA	NA	NA		1	1	1	1	NA	NA		3	3	3	3	NA	NA		0	0	1	0	NA	NA		0	0	0	NA	NA	NA		NA	NA	NA	NA	NA	NA		60
182	NA	NA	NA	NA	NA	NA	NA	NA	NA	NA	NA	NA		NA	NA	NA	NA	NA	NA		NA	NA	NA	NA	NA	NA		NA	NA	NA	NA	NA	NA		0	NA	NA	NA	NA	NA		NA	NA	NA	NA	NA	NA		NA
183	NA	NA	NA	NA	NA	NA	NA	NA	NA	NA	NA	NA		0	0	0	NA	NA	NA		0	0	0	NA	NA	NA		0	0	0	NA	NA	NA		0	0	0	NA	NA	NA		NA	NA	NA	NA	NA	NA		0
184	NA	NA	NA	NA	0	0	NA	NA	NA	NA	NA	NA		NA	NA	3	NA	NA	NA		NA	NA	3	NA	NA	NA		NA	NA	2	NA	NA	NA		NA	1	NA	NA	NA	NA		NA	NA	1	NA	NA	NA		NA
185	0	0	0	0	20	1	0	0	NA	NA	NA	NA		3	2	1	NA	NA	NA		NA	3	3	3	NA	NA		0	1	1	1	NA	NA		2	2	2	2	NA	NA		0	0	0	0	NA	NA		100
186	0	0	0	0	0	0	NA	NA	NA	NA	NA	NA		2	2	2	NA	NA	NA		3	3	3	NA	NA	NA		0	1	0	NA	NA	NA		0	1	NA	NA	NA	NA		0	0	0	NA	NA	NA		NA
187	NA	NA	0	0	NA	NA	0	0	NA	NA	NA	NA		1	3	NA	2	NA	NA		3	3	NA	3	NA	NA		0	0	0	0	NA	NA		NA	1	NA	NA	NA	NA		0	0	NA	1	NA	NA		0
188	NA	NA	10	3	0	0	NA	NA	NA	NA	NA	NA		1	1	1	NA	NA	NA		2	2	2	NA	NA	NA		1	1	0	NA	NA	NA		0	0	NA	0	NA	NA		0	0	1	NA	NA	NA		85
189	10	2	10	1	10	2	20	1	30	2	20	2		1	1	1	1	2	2		0	0	0	0	0	0		1	2	1	1	1	1		0	0	0	0	0	0		0	0	0	0	0	0		90
190	10	3	10	2	10	3	20	3	NA	NA	NA	NA		1	1	1	2	NA	NA		0	0	0	0	NA	NA		1	1	1	1	NA	NA		2	2	NA	2	NA	NA		0	0	0	0	NA	NA		0
191	NA	NA	70	3	NA	NA	NA	NA	NA	NA	NA	NA		NA	NA	NA	NA	NA	NA		NA	NA	NA	NA	NA	NA		NA	NA	NA	NA	NA	NA		1	NA	NA	NA	NA	NA		NA	NA	NA	NA	NA	NA		NA
192	20	1	10	1	20	1	20	1	10	1	10	1		1	0	1	1	1	0		0	0	0	0	0	0		2	1	2	1	1	1		3	3	3	3	3	3		0	NA	0	0	0	0		90
193	0	0	20	1	20	1	30	3	NA	NA	NA	NA		2	NA	3	3	NA	NA		2	2	1	3	NA	NA		0	0	0	1	NA	NA		1	0	1	0	NA	NA		0	0	0	0	NA	NA		30
194	20	1	NA	NA	NA	NA	NA	NA	NA	NA	NA	NA		0	NA	NA	NA	NA	NA		2	NA	NA	NA	NA	NA		0	NA	NA	NA	NA	NA		NA	NA	NA	NA	NA	NA		0	NA	NA	NA	NA	NA		0
195	30	2	20	2	60	1	20	2	NA	NA	NA	NA		NA	1	1	2	NA	NA		NA	1	2	1	NA	NA		NA	3	3	3	NA	NA		0	0	0	0	NA	NA		NA	0	0	1	NA	NA		0
196	NA	NA	NA	NA	NA	NA	NA	NA	30	2	NA	NA		NA	NA	NA	NA	1	NA		0	NA	NA	NA	0	NA		0	NA	NA	NA	0	NA		NA	NA	NA	NA	NA	NA		NA	NA	NA	NA	0	NA		NA
197	20	3	20	1	20	2	10	2	NA	NA	NA	NA		1	3	2	3	NA	NA		0	0	0	0	NA	NA		3	3	3	3	NA	NA		0	1	1	1	NA	NA		0	0	0	0	NA	NA		60
198	10	3	0	0	NA	NA	NA	NA	NA	NA	NA	NA		3	3	NA	NA	NA	NA		3	3	NA	NA	NA	NA		1	1	NA	NA	NA	NA		0	NA	NA	NA	NA	NA		1	1	NA	NA	NA	NA		100
199	20	1	10	1	10	1	10	1	NA	NA	NA	NA		1	1	2	1	NA	NA		2	2	2	2	NA	0		1	1	1	1	NA	0		0	1	1	2	NA	1		0	0	0	0	NA	0		60
200	60	3	30	3	20	1	NA	NA	NA	NA	NA	NA		2	2	2	NA	NA	NA		2	2	1	NA	NA	NA		1	2	1	NA	NA	NA		2	2	2	1	NA	NA		1	0	0	NA	NA	NA		100
201	0	0	0	0	NA	NA	NA	NA	NA	NA	NA	NA		1	3	NA	NA	NA	NA		3	3	NA	NA	NA	NA		2	1	NA	NA	NA	NA		0	0	NA	NA	NA	NA		2	0	NA	NA	NA	NA		100
202	0	0	0	0	0	0	0	0	0	0	0	0		1	2	1	1	0	1		3	3	3	3	3	3		1	1	NA	0	1	1		1	0	NA	1	NA	NA		0	0	0	0	0	0		0
203	NA	NA	NA	NA	NA	NA	NA	NA	NA	NA	NA	NA		3	NA	NA	NA	NA	NA		3	NA	NA	NA	NA	NA		3	NA	NA	NA	NA	NA		NA	NA	NA	NA	NA	NA		1	NA	NA	NA	NA	NA		95
204	NA	NA	20	1	10	3	NA	NA	NA	NA	NA	NA		NA	2	2	NA	NA	NA		NA	2	1	NA	NA	NA		NA	0	0	NA	NA	NA		NA	1	1	NA	NA	NA		NA	1	1	NA	NA	NA		NA
205	NA	NA	NA	NA	NA	NA	NA	NA	NA	NA	NA	NA		NA	3	NA	NA	NA	NA		NA	1	NA	NA	NA	NA		NA	1	NA	NA	NA	NA		NA	NA	NA	NA	NA	NA		NA	1	NA	NA	NA	NA		NA
206	0	0	NA	NA	NA	NA	NA	NA	NA	NA	NA	NA		0	NA	NA	NA	NA	NA		0	0	NA	0	NA	NA		0	0	NA	0	NA	NA		0	0	0	0	NA	NA		0	0	NA	0	NA	NA		0
207	10	2	NA	NA	10	1	NA	NA	NA	NA	NA	NA		3	NA	3	NA	NA	NA		0	NA	0	NA	NA	NA		NA	NA	2	NA	NA	NA		1	NA	1	NA	NA	NA		1	NA	1	NA	NA	NA		90
208	0	0	0	0	0	0	0	0	NA	NA	NA	NA		2	2	2	3	NA	NA		2	2	2	2	NA	NA		NA	0	0	0	NA	NA		0	0	0	0	NA	NA		0	0	0	0	NA	NA		0
209	5	2	NA	NA	NA	NA	NA	NA	20	2	NA	NA		2	2	1	NA	3	0		2	2	2	3	3	NA		NA	1	1	NA	2	NA		0	NA	0	NA	0	NA		1	0	1	NA	0	NA		75
210	10	2	NA	NA	10	1	10	3	NA	NA	NA	NA		1	2	2	2	NA	NA		1	NA	1	2	NA	NA		1	NA	2	1	NA	NA		0	0	NA	0	NA	NA		0	NA	0	0	NA	NA		90
211	0	0	5	1	10	1	30	3	NA	NA	NA	NA		1	1	1	1	NA	NA		0	0	0	0	NA	NA		NA	1	0	0	NA	NA		0	0	0	2	NA	NA		0	0	0	0	NA	NA		NA
212	20	2	30	1	30	1	20	2	NA	NA	NA	NA		1	1	1	3	0	0		0	0	0	0	0	NA		NA	1	0	0	1	NA		0	1	1	NA	0	0		0	0	0	0	0	NA		90
213	70	3	60	3	70	3	20	1	NA	NA	NA	NA		1	2	2	3	NA	NA		0	0	0	0	NA	NA		NA	1	0	1	NA	NA		0	0	0	0	NA	NA		0	0	0	1	NA	NA		0
214	20	1	20	1	20	1	10	1	NA	NA	NA	NA		2	3	3	2	NA	NA		0	0	0	0	NA	NA		3	3	3	3	NA	NA		3	3	3	3	NA	NA		0	0	0	0	NA	NA		70
215	30	3	20	2	NA	NA	NA	NA	NA	NA	NA	NA		3	3	NA	NA	NA	NA		3	2	NA	NA	NA	NA		2	2	NA	NA	NA	NA		2	NA	NA	NA	NA	NA		2	2	NA	NA	NA	NA		90
216	0	0	0	0	0	0	0	0	NA	NA	NA	NA		1	0	0	1	NA	NA		3	3	3	3	NA	NA		2	0	0	2	NA	NA		0	0	0	0	NA	NA		0	0	0	0	NA	NA		30
217	20	1	30	3	30	1	10	2	NA	NA	NA	NA		0	0	0	0	NA	NA		0	0	0	0	NA	NA		0	0	0	0	NA	NA		0	2	1	1	NA	NA		0	NA	0	0	NA	NA		0
218	NA	NA	NA	NA	30	2	70	2	70	2	20	2		NA	NA	0	0	0	0		2	2	3	3	2	1		0	0	1	1	1	0		0	0	0	0	0	NA		NA	NA	1	1	2	0		NA
219	20	2	10	1	0	0	0	0	0	0	0	0		2	2	1	2	3	3		3	3	3	3	2	2		0	0	0	0	0	0		0	0	0	0	0	1		0	0	0	0	0	0		0
220	0	0	0	0	NA	NA	0	0	0	0	0	0		1	1	NA	1	2	0		3	3	3	3	3	3		2	2	3	2	2	2		NA	0	0	0	NA	0		1	1	1	NA	0	0		0
221	20	1	NA	NA	NA	NA	0	0	NA	NA	NA	NA		1	NA	1	2	NA	NA		0	0	0	0	NA	NA		1	1	0	2	NA	NA		0	0	0	NA	NA	NA		0	0	0	1	NA	NA		85
222	0	0	0	0	0	0	NA	NA	NA	NA	NA	NA		1	2	1	1	NA	NA		3	3	3	3	NA	NA		0	0	0	0	NA	NA		0	0	0	0	NA	NA		0	0	0	0	NA	NA		0
223	NA	NA	NA	NA	NA	NA	NA	NA	NA	NA	NA	NA		NA	NA	NA	NA	NA	NA		3	3	3	3	NA	NA		1	NA	NA	1	NA	NA		2	3	2	2	NA	NA		0	0	0	0	NA	NA		45
224	0	0	0	0	0	0	0	0	NA	NA	NA	NA		1	1	1	1	NA	NA		3	3	3	3	NA	NA		1	1	0	0	NA	NA		0	0	0	0	NA	NA		0	0	0	0	NA	NA		40
225	40	3	40	2	50	2	30	2	NA	NA	NA	NA		3	3	3	3	NA	NA		1	1	2	1	NA	NA		2	2	1	2	NA	NA		0	0	0	0	NA	NA		1	1	3	3	NA	NA		0
226	0	0	0	0	0	0	NA	NA	NA	NA	NA	NA		0	0	0	NA	NA	NA		2	2	2	2	NA	NA		2	2	2	1	NA	NA		0	0	0	0	NA	NA		0	0	0	0	NA	NA		35
227	0	0	0	0	0	0	NA	NA	NA	NA	NA	NA		1	1	1	1	NA	NA		3	3	3	3	NA	NA		1	1	1	1	NA	NA		0	0	NA	0	NA	NA		0	0	0	0	NA	NA		0
228	0	0	0	0	0	0	0	0	NA	NA	NA	NA		NA	1	1	1	NA	NA		0	0	0	0	NA	NA		1	0	1	2	NA	NA		1	2	1	1	NA	NA		0	0	0	0	NA	NA		NA
229	NA	NA	20	1	10	2	NA	NA	40	2	20	2		NA	1	1	NA	2	NA		0	0	0	0	0	0		1	0	0	0	0	1		1	1	1	1	2	0		0	0	0	0	0	0		NA
230	NA	NA	50	1	NA	NA	40	1	NA	NA	NA	NA		1	1	NA	2	NA	NA		0	0	0	0	NA	NA		0	0	0	0	NA	NA		1	1	1	1	NA	NA		0	0	0	0	NA	NA		NA
231	NA	NA	0	0	0	0	20	2	NA	NA	0	0		NA	2	2	2	NA	3		0	0	0	0	NA	0		1	2	1	2	NA	1		2	2	0	NA	0	0		0	0	0	0	0	0		NA
232	NA	NA	NA	NA	NA	NA	NA	NA	NA	NA	NA	NA		NA	NA	NA	NA	NA	NA		NA	0	0	NA	NA	NA		0	1	0	0	NA	NA		3	3	2	2	3	3		0	NA	NA	NA	NA	NA		NA
233	0	0	30	1	20	2	30	1	20	1	20	1		1	2	3	3	2	2		1	1	1	2	2	2		1	1	1	1	1	1		1	NA	1	1	0	1		0	0	1	1	1	0		NA
234	NA	NA	20	1	20	1	NA	NA	70	3	50	3		NA	NA	1	2	1	1		NA	NA	1	1	1	1		2	2	2	2	1	1		1	1	2	1	0	1		0	0	0	0	0	0		75
235	NA	NA	NA	NA	NA	NA	NA	NA	20	2	40	3		NA	NA	NA	NA	3	2		0	0	0	0	0	0		0	0	0	1	0	0		1	3	3	2	3	3		0	0	0	0	1	0		50
236	NA	NA	NA	NA	NA	NA	NA	NA	NA	NA	NA	NA		NA	NA	NA	NA	NA	NA		NA	2	3	2	NA	NA		1	1	2	2	NA	NA		0	0	0	0	NA	NA		0	0	0	0	NA	NA		0
237	80	3	80	3	90	3	100	3	80	3	NA	NA		3	1	3	2	1	NA		0	0	0	0	0	NA		2	2	3	2	2	NA		1	1	1	1	NA	NA		0	0	0	0	1	NA		45
238	0	0	NA	NA	NA	NA	0	0	NA	NA	NA	NA		1	NA	NA	0	NA	NA		3	3	NA	3	NA	NA		0	0	0	0	NA	NA		2	2	2	2	NA	NA		0	0	NA	0	NA	NA		0
239	0	0	NA	NA	0	0	0	0	NA	NA	NA	NA		2	NA	1	NA	NA	NA		3	3	3	3	NA	NA		1	1	1	1	NA	NA		2	2	2	2	NA	NA		0	0	0	0	NA	NA		50
240	0	0	10	1	10	1	0	0	NA	NA	NA	NA		0	0	1	0	NA	NA		3	3	3	3	NA	NA		2	2	2	2	NA	NA		0	0	NA	0	NA	NA		0	0	0	0	NA	NA		0
241	100	3	NA	NA	NA	NA	NA	NA	NA	NA	NA	NA		2	NA	NA	NA	NA	NA		2	NA	NA	NA	NA	NA		1	NA	NA	NA	NA	NA		2	NA	NA	NA	NA	NA		1	NA	NA	NA	NA	NA		90
242	NA	NA	90	3	70	3	NA	NA	NA	NA	NA	NA		3	3	3	NA	NA	NA		NA	0	0	NA	NA	NA		1	2	0	NA	NA	NA		2	2	2	NA	NA	NA		NA	3	2	NA	NA	NA		90
243	NA	NA	0	0	NA	NA	NA	NA	NA	NA	NA	NA		NA	2	NA	NA	NA	NA		3	3	3	NA	NA	NA		0	0	0	0	NA	NA		1	0	NA	0	NA	NA		1	1	1	NA	NA	NA		95
244	NA	NA	NA	NA	NA	NA	NA	NA	NA	NA	NA	NA		NA	NA	NA	NA	NA	NA		3	NA	NA	NA	NA	NA		1	NA	NA	NA	NA	NA		2	NA	NA	NA	NA	NA		0	NA	NA	NA	NA	NA		95
245	20	3	40	2	NA	NA	NA	NA	NA	NA	NA	NA		1	1	NA	NA	NA	NA		0	0	0	NA	NA	NA		0	0	0	NA	NA	NA		0	NA	NA	NA	NA	NA		0	0	0	NA	NA	NA		55
246	NA	NA	NA	NA	20	2	90	3	NA	NA	NA	NA		NA	NA	2	2	NA	NA		NA	0	0	0	NA	NA		NA	1	3	2	NA	NA		1	NA	1	0	NA	NA		NA	NA	0	0	NA	NA		NA
247	70	2	80	2	NA	NA	NA	NA	NA	NA	NA	NA		1	NA	NA	NA	NA	NA		2	2	NA	NA	NA	NA		1	1	0	0	NA	NA		1	1	1	1	NA	NA		0	0	NA	NA	NA	NA		45
248	0	0	0	0	NA	NA	0	0	NA	NA	NA	NA		0	0	NA	0	NA	NA		3	NA	NA	3	NA	NA		0	NA	NA	0	NA	NA		0	0	0	0	NA	NA		0	NA	NA	0	NA	NA		0
249	20	1	10	1	10	1	10	1	NA	NA	NA	NA		1	1	2	2	NA	NA		0	0	0	0	NA	NA		2	1	2	1	NA	NA		0	1	1	1	NA	NA		0	0	0	0	NA	NA		75
250	40	2	NA	NA	NA	NA	NA	NA	NA	NA	NA	NA		1	NA	NA	NA	NA	NA		3	NA	NA	3	NA	NA		2	2	2	2	NA	NA		0	0	0	0	NA	NA		0	NA	NA	0	NA	NA		70
251	10	1	5	1	10	2	5	2	NA	NA	NA	NA		0	0	0	0	NA	NA		0	0	0	0	NA	NA		0	0	0	0	NA	NA		0	NA	0	0	NA	NA		0	0	0	0	NA	NA		0
252	0	0	0	0	0	0	0	0	NA	NA	NA	NA		1	2	2	2	NA	NA		3	3	3	3	NA	NA		1	0	0	1	NA	NA		0	0	0	0	NA	NA		0	0	0	0	NA	NA		75
253	0	0	0	0	20	1	30	1	NA	NA	NA	NA		3	3	3	3	NA	NA		1	1	1	0	NA	NA		1	1	1	2	NA	NA		1	1	1	0	NA	NA		0	0	0	0	NA	NA		NA
254	0	0	NA	NA	0	0	5	1	0	0	0	0		NA	NA	3	3	2	2		1	NA	1	1	1	1		NA	NA	0	0	1	1		NA	NA	NA	2	2	3		NA	NA	0	0	0	0		0
255	0	0	0	0	0	0	0	0	0	0	0	0		3	NA	3	3	1	1		2	2	2	2	2	2		0	0	0	0	1	1		1	1	1	1	0	0		NA	1	1	1	1	1		60
256	40	1	40	2	NA	NA	0	0	30	2	30	2		NA	3	NA	3	1	1		0	0	NA	0	0	0		0	0	NA	0	1	1		1	0	NA	1	3	2		NA	0	NA	0	0	1		0
257	20	2	NA	NA	20	1	20	1	NA	NA	NA	NA		NA	NA	NA	1	NA	NA		2	NA	2	2	NA	NA		2	NA	0	0	NA	NA		NA	NA	1	NA	NA	NA		NA	NA	1	0	NA	NA		75
258	0	0	NA	NA	0	0	NA	NA	NA	NA	NA	NA		NA	NA	3	NA	NA	NA		0	NA	0	NA	NA	NA		3	NA	1	NA	NA	NA		2	NA	1	NA	NA	NA		0	NA	0	NA	NA	NA		0
259	NA	NA	15	2	10	1	20	1	NA	NA	NA	NA		NA	NA	0	0	NA	NA		2	2	2	3	NA	NA		1	2	1	2	NA	NA		0	0	0	0	NA	NA		0	0	0	0	NA	NA		0
260	0	0	0	0	0	0	0	0	0	0	0	0		3	3	3	3	3	3		2	2	2	2	3	3		3	3	3	3	2	2		0	0	0	0	0	0		0	0	0	0	0	0		70
261	20	2	20	2	25	3	25	3	NA	NA	NA	NA		3	3	3	3	NA	NA		0	0	0	0	NA	NA		0	0	0	0	NA	NA		3	3	3	3	NA	NA		0	0	0	0	NA	NA		0
262	NA	NA	NA	NA	NA	NA	NA	NA	NA	NA	NA	NA		NA	NA	NA	NA	NA	NA		NA	NA	NA	NA	NA	NA		NA	NA	NA	NA	NA	NA		NA	NA	NA	NA	0	NA		NA	NA	NA	NA	NA	NA		NA
263	5	2	0	0	0	0	0	0	NA	NA	NA	NA		3	3	3	3	NA	NA		0	0	0	0	NA	NA		3	3	2	3	NA	NA		3	3	3	3	NA	NA		0	0	0	0	NA	NA		0
264	0	0	0	0	0	0	0	0	0	0	0	0		1	1	3	2	1	1		1	1	2	2	2	2		1	1	1	1	1	1		1	1	1	1	0	0		0	0	0	0	0	0		55
265	80	3	60	3	50	3	80	3	90	3	70	3		2	3	3	3	1	1		0	0	0	0	0	0		2	1	3	1	1	1		2	1	1	0	NA	3		0	0	0	0	0	0		0
266	0	0	0	0	NA	NA	0	0	NA	NA	NA	NA		1	3	3	3	NA	NA		3	3	3	3	NA	NA		2	2	2	2	NA	NA		1	1	0	0	NA	NA		0	1	NA	1	NA	NA		100
267	NA	NA	NA	NA	20	3	NA	NA	NA	NA	NA	NA		NA	NA	1	NA	NA	NA		0	NA	0	NA	NA	NA		0	NA	0	NA	NA	NA		NA	NA	NA	NA	NA	NA		0	NA	2	NA	NA	NA		NA
268	0	0	NA	NA	NA	NA	NA	NA	NA	NA	NA	NA		3	NA	NA	NA	NA	NA		3	NA	NA	NA	NA	NA		3	NA	NA	NA	NA	NA		2	NA	NA	NA	NA	NA		0	NA	NA	NA	NA	NA		100
269	50	1	NA	NA	NA	NA	NA	NA	NA	NA	NA	NA		NA	NA	NA	NA	NA	NA		0	NA	NA	NA	NA	NA		0	NA	NA	NA	NA	NA		NA	NA	NA	NA	NA	NA		0	NA	NA	NA	NA	NA		100
270	0	0	NA	NA	NA	NA	NA	NA	NA	NA	NA	NA		2	NA	NA	NA	NA	NA		1	NA	NA	NA	NA	NA		2	NA	NA	NA	NA	NA		1	NA	NA	NA	NA	NA		0	NA	NA	NA	NA	NA		75
271	0	0	0	0	NA	NA	NA	NA	NA	NA	NA	NA		NA	NA	NA	NA	NA	NA		1	1	NA	NA	NA	NA		2	2	NA	NA	NA	NA		2	2	NA	NA	NA	NA		1	0	NA	NA	NA	NA		95
272	NA	NA	NA	NA	NA	NA	NA	NA	NA	NA	NA	NA		NA	NA	NA	NA	NA	NA		1	NA	NA	NA	NA	NA		3	NA	NA	NA	NA	NA		NA	NA	NA	NA	NA	NA		0	NA	NA	NA	NA	NA		0
273	30	1	10	1	NA	NA	NA	NA	NA	NA	NA	NA		3	3	NA	NA	NA	NA		3	3	NA	NA	NA	NA		0	1	NA	NA	NA	NA		0	0	NA	NA	NA	NA		0	1	NA	NA	NA	NA		80
274	10	1	10	1	20	1	0	0	30	3	20	3		1	2	2	1	2	1		0	0	0	0	0	0		0	0	0	0	0	0		0	0	0	0	3	NA		0	0	0	0	0	0		0
275	10	1	30	1	20	1	20	1	NA	NA	NA	NA		3	3	3	3	NA	NA		0	0	0	0	NA	NA		0	0	0	0	NA	NA		3	3	3	3	NA	NA		0	0	0	0	NA	NA		0
276	20	3	40	3	NA	NA	30	3	NA	NA	NA	NA		1	1	NA	2	NA	NA		0	0	NA	0	NA	NA		0	0	NA	0	NA	NA		0	0	NA	NA	NA	NA		0	0	NA	0	NA	NA		90
277	30	2	50	3	30	3	30	3	NA	NA	NA	NA		3	3	3	3	NA	NA		3	3	3	3	NA	NA		0	0	0	0	NA	NA		0	0	1	1	NA	NA		0	0	0	0	NA	NA		100
278	20	2	30	3	NA	NA	NA	NA	NA	NA	NA	NA		3	3	NA	NA	NA	NA		0	0	NA	NA	NA	NA		1	1	NA	NA	NA	NA		1	1	NA	NA	NA	NA		3	2	NA	NA	NA	NA		100
279	40	3	70	3	70	3	40	3	NA	NA	NA	NA		3	3	3	3	NA	NA		0	0	0	0	NA	NA		0	0	0	0	NA	NA		0	0	0	0	NA	NA		0	0	0	0	NA	NA		0
280	0	0	0	0	0	0	0	0	NA	NA	NA	NA		2	2	2	2	NA	NA		1	1	1	1	NA	NA		1	1	1	1	NA	NA		1	1	1	1	NA	NA		0	0	0	0	NA	NA		95
281	10	1	0	0	0	0	0	0	NA	NA	NA	NA		3	3	3	3	NA	NA		3	3	3	3	NA	NA		2	2	2	2	NA	NA		1	1	0	0	NA	NA		1	1	0	1	NA	NA		65
282	0	0	0	0	0	0	0	0	NA	NA	NA	NA		3	3	3	3	NA	NA		0	0	0	0	NA	NA		3	3	3	3	NA	NA		0	1	0	0	NA	NA		0	0	3	0	NA	NA		0
283	NA	NA	20	3	NA	NA	30	1	NA	NA	NA	NA		NA	3	NA	3	NA	NA		3	3	NA	0	NA	NA		2	1	NA	3	NA	NA		1	2	NA	2	NA	NA		0	1	NA	1	NA	NA		NA
284	0	0	0	0	0	0	NA	NA	NA	NA	NA	NA		3	3	3	NA	NA	NA		2	2	2	NA	NA	NA		2	1	1	NA	NA	NA		1	2	1	1	NA	NA		0	0	0	NA	NA	NA		90
285	100	3	100	3	100	3	100	3	70	3	70	3		3	3	3	3	3	2		3	3	3	3	3	3		1	1	2	1	3	3		0	0	1	NA	0	NA		0	0	0	0	0	0		90
286	0	0	10	1	0	0	NA	NA	NA	NA	NA	NA		2	2	2	NA	NA	NA		0	0	0	NA	NA	NA		1	1	NA	NA	NA	NA		2	1	1	2	NA	NA		0	0	0	0	NA	NA		0
287	0	0	NA	NA	NA	NA	NA	NA	NA	NA	NA	NA		1	3	NA	NA	NA	NA		3	NA	NA	NA	NA	NA		0	1	NA	NA	NA	NA		0	0	NA	NA	NA	NA		0	0	NA	NA	NA	NA		0
288	40	1	20	2	NA	NA	NA	NA	NA	NA	NA	NA		1	2	NA	NA	NA	NA		0	0	NA	NA	NA	NA		3	2	NA	NA	NA	NA		3	3	NA	NA	NA	NA		0	0	NA	NA	NA	NA		75
289	NA	NA	NA	NA	20	2	NA	NA	NA	NA	NA	NA		1	1	2	NA	NA	NA		0	0	0	NA	NA	NA		0	0	0	NA	NA	NA		0	0	0	0	NA	NA		0	0	0	NA	NA	NA		0
290	0	0	0	0	NA	NA	10	1	NA	NA	NA	NA		3	3	1	2	NA	NA		3	3	3	3	NA	NA		0	0	0	0	NA	NA		1	1	NA	0	NA	NA		0	0	NA	0	NA	NA		0
291	0	0	0	0	NA	NA	0	0	NA	NA	NA	NA		1	1	NA	1	NA	NA		0	0	NA	0	NA	NA		0	0	NA	0	NA	NA		0	0	0	0	NA	NA		NA	0	NA	0	NA	NA		0
292	10	1	20	2	NA	NA	60	1	NA	NA	NA	NA		0	0	0	0	NA	NA		0	0	0	0	NA	NA		0	0	0	0	NA	NA		0	0	0	0	NA	NA		0	0	0	0	NA	NA		0
293	10	1	0	0	NA	NA	NA	NA	NA	NA	NA	NA		2	3	NA	0	NA	NA		3	3	NA	3	NA	NA		0	0	NA	0	NA	NA		3	2	0	2	NA	NA		NA	0	NA	0	NA	NA		0
294	0	0	10	2	0	0	NA	NA	NA	NA	NA	NA		1	1	1	1	NA	NA		0	0	0	0	NA	NA		0	0	0	0	NA	NA		1	1	0	3	NA	NA		0	0	0	0	NA	NA		0
295	40	1	20	1	NA	NA	10	2	NA	NA	NA	NA		3	2	3	2	NA	NA		2	1	1	2	NA	NA		1	1	1	1	NA	NA		1	0	NA	0	NA	NA		0	0	0	0	NA	NA		90
296	0	0	0	0	0	0	0	0	NA	NA	NA	NA		3	1	3	3	NA	NA		2	3	3	3	NA	NA		1	1	2	2	NA	NA		0	0	0	0	NA	NA		0	0	0	0	NA	NA		85
297	10	3	5	2	NA	NA	NA	NA	NA	NA	NA	NA		3	3	3	NA	NA	NA		3	3	3	NA	NA	NA		3	3	3	NA	NA	NA		1	1	NA	1	NA	NA		1	0	0	NA	NA	NA		100
298	0	0	0	0	0	0	0	0	0	0	0	0		3	1	3	0	2	2		2	2	2	2	3	3		2	2	2	0	0	0		0	0	0	0	0	0		0	0	0	0	1	1		0
299	0	0	0	0	0	0	0	0	0	0	0	0		3	3	2	2	1	1		3	3	3	3	2	2		3	3	3	2	3	3		0	0	0	0	0	0		0	0	0	0	0	0		100
300	30	3	20	3	NA	NA	NA	NA	NA	NA	NA	NA		3	2	NA	NA	NA	NA		0	0	NA	NA	NA	NA		0	0	NA	NA	NA	NA		0	0	NA	NA	NA	NA		0	0	NA	NA	NA	NA		50
301	0	0	0	0	0	0	0	0	NA	NA	NA	NA		1	1	1	1	NA	NA		3	3	3	3	NA	NA		0	0	0	1	NA	NA		0	0	0	0	NA	NA		0	0	0	0	NA	NA		0
302	0	0	0	0	0	0	0	0	NA	NA	NA	NA		1	1	1	1	NA	NA		3	3	3	NA	NA	NA		2	2	2	NA	NA	NA		0	0	0	0	NA	NA		0	0	0	0	NA	NA		0
303	0	0	0	0	0	0	NA	NA	NA	NA	NA	NA		0	0	0	0	NA	NA		0	0	0	0	NA	NA		0	0	0	0	NA	NA		0	0	0	0	NA	NA		0	0	0	0	NA	NA		0
304	0	0	10	1	30	2	20	1	NA	NA	NA	NA		1	0	1	1	NA	NA		0	0	0	0	NA	NA		1	1	2	1	NA	NA		3	3	1	3	NA	NA		0	0	0	0	NA	NA		90
305	NA	NA	NA	NA	0	0	NA	NA	NA	NA	NA	NA		NA	NA	2	NA	NA	NA		NA	NA	3	3	NA	NA		NA	NA	1	1	NA	NA		1	1	0	0	NA	NA		NA	NA	0	0	NA	NA		NA
306	0	0	0	0	0	0	NA	NA	NA	NA	NA	NA		1	1	2	NA	NA	NA		0	0	NA	NA	NA	NA		1	1	NA	NA	NA	NA		2	2	2	2	NA	NA		0	0	NA	NA	NA	NA		0
307	NA	NA	0	0	NA	NA	20	1	NA	NA	NA	NA		1	1	2	NA	NA	NA		2	2	2	3	NA	NA		2	2	2	1	NA	NA		1	1	1	1	NA	NA		NA	0	0	0	NA	NA		70
308	NA	NA	0	0	0	0	NA	NA	NA	NA	NA	NA		1	1	1	NA	NA	NA		1	1	1	1	NA	NA		1	1	1	1	NA	NA		3	2	2	2	NA	NA		NA	0	0	0	NA	NA		85
309	0	0	0	0	20	3	NA	NA	10	1	30	1		2	3	2	3	3	3		0	1	0	1	0	1		2	2	2	1	0	1		0	0	0	0	1	0		NA	0	0	0	0	0		0
310	0	0	15	2	10	1	20	1	NA	NA	NA	NA		0	0	0	0	NA	NA		0	0	0	0	NA	NA		0	0	0	0	NA	NA		1	1	1	1	NA	NA		0	0	0	0	NA	NA		0
311	20	1	50	3	NA	NA	30	3	NA	NA	NA	NA		2	1	NA	1	NA	NA		2	2	2	0	NA	NA		3	3	3	3	NA	NA		1	3	2	NA	NA	NA		0	0	1	0	NA	NA		80
312	0	0	NA	NA	0	0	NA	NA	NA	NA	NA	NA		3	NA	3	NA	NA	NA		3	3	3	1	NA	NA		1	0	0	NA	NA	NA		NA	1	0	NA	NA	NA		0	0	0	0	NA	NA		0
313	30	1	60	2	70	2	30	2	NA	NA	NA	NA		3	3	2	3	NA	NA		0	0	0	0	NA	NA		0	0	0	0	NA	NA		2	2	2	2	NA	NA		0	0	0	0	NA	NA		65
314	0	0	10	1	10	1	0	0	NA	NA	NA	NA		1	1	1	1	NA	NA		3	3	3	3	NA	NA		2	2	2	2	NA	NA		0	0	0	0	NA	NA		0	0	0	0	NA	NA		0
NA	not available positive lymph node core or staining data for primary tumor
[truncated: 71 more columns]

## Sheet: Cohort II
	Marker: CCND1				Marker: CDH1		Marker: CDKN2A		Marker: HEA125		Marker: FGFR3		Marker: FOXA1		Marker: GATA3				Marker: KRT14				Marker: KRT5				Marker: RB1		Marker: TUBB2B				Marker: VIM				Marker: ZEB2
	Tumor Central		Positive LN		Tumor Central	Positive LN	Tumor Central	Positive LN	Tumor Central	Positive LN	Tumor Central	Positive LN	Tumor Central	Positive LN	Tumor Central		Positive LN		Tumor Central		Positive LN		Tumor Central		Positive LN		Tumor Central	Positive LN	Tumor Central		Positive LN		Tumor Central		Positive LN		Tumor Central	Positive LN
	Percentage	Intensity	Percentage	Intensity	Intensity	Intensity	Intensity	Intensity	Intensity	Intensity	Intensity	Intensity	Intensity	Intensity	Percentage	Intensity	Percentage	Intensity	Percentage	Intensity	Percentage	Intensity	Percentage	Intensity	Percentage	Intensity	Percentage	Percentage	Percentage	Intensity	Percentage	Intensity	Percentage	Intensity	Percentage	Intensity	Intensity	Intensity
1	0	0	NA	NA	1	NA	3	NA	0	NA	0	NA	2	NA	100	3	NA	NA	0	0	NA	NA	0	0	NA	NA	0	NA	30	1	NA	NA	0	0	NA	NA	0	NA
2	60	2	NA	NA	2	NA	3	NA	3	NA	1	NA	0	NA	0	NA	NA	NA	0	0	NA	NA	20	2	NA	NA	10	NA	85	3	NA	NA	0	0	NA	NA	0	NA
3	20	3	NA	NA	2	NA	2	NA	3	NA	0	NA	0	NA	0	NA	NA	NA	0	0	NA	NA	0	0	NA	NA	0	NA	20	1	NA	NA	0	0	NA	NA	0	NA
4	70	2	NA	NA	2	NA	2	NA	1	NA	0	NA	0	NA	15	2	NA	NA	70	3	NA	NA	70	2	NA	NA	60	NA	20	1	NA	NA	0	0	NA	NA	0	NA
5	15	1	NA	NA	2	NA	3	NA	3	NA	1	NA	1	NA	100	3	NA	NA	50	3	NA	NA	30	3	NA	NA	0	NA	100	3	NA	NA	0	0	NA	NA	0	NA
6	0	0	NA	NA	2	NA	2	NA	3	NA	1	NA	1	NA	100	3	NA	NA	0	0	NA	NA	2	2	NA	NA	0	NA	80	2	NA	NA	0	0	NA	NA	0	NA
7	15	1	NA	NA	2	NA	3	NA	3	NA	0	NA	0	NA	80	2	NA	NA	20	3	NA	NA	80	2	NA	NA	0	NA	40	1	NA	NA	0	0	NA	NA	0	NA
8	100	3	NA	NA	3	NA	0	NA	1	NA	2	NA	3	NA	100	3	NA	NA	10	3	NA	NA	1	3	NA	NA	70	NA	70	3	NA	NA	0	0	NA	NA	0	NA
9	90	3	NA	NA	3	NA	0	NA	0	NA	0	NA	3	NA	100	3	NA	NA	2	3	NA	NA	2	3	NA	NA	20	NA	60	2	NA	NA	0	0	NA	NA	0	NA
10	100	3	NA	NA	1	NA	3	NA	0	NA	0	NA	0	NA	80	3	NA	NA	0	0	NA	NA	0	0	NA	NA	15	NA	70	2	NA	NA	0	0	NA	NA	0	NA
11	100	2	NA	NA	3	NA	0	NA	0	NA	2	NA	2	NA	100	3	NA	NA	0	0	NA	NA	15	NA	NA	NA	50	NA	100	3	NA	NA	0	0	NA	NA	0	NA
12	0	0	NA	NA	1	NA	3	NA	0	NA	0	NA	0	NA	20	1	NA	NA	90	3	NA	NA	70	3	NA	NA	0	NA	50	1	NA	NA	70	2	NA	NA	0	NA
13	40	2	100	3	1	NA	0	0	0	0	0	0	1	0	30	2	70	3	0	0	0	0	80	3	0	0	55	15	20	3	NA	NA	0	0	0	0	0	0
14	80	3	100	3	2	1	2	2	1	0	0	0	1	3	100	3	100	3	NA	NA	0	0	0	0	0	0	65	20	20	2	100	2	0	0	0	0	0	0
15	0	0	80	2	2	0	0	0	1	1	2	2	0	0	0	NA	20	1	100	3	100	3	100	3	100	3	NA	75	30	1	80	2	0	0	0	0	0	0
16	0	0	NA	NA	3	NA	3	NA	2	NA	0	NA	2	NA	80	3	NA	NA	0	0	NA	NA	5	3	NA	NA	0	NA	90	3	NA	NA	50	2	NA	NA	0	NA
17	0	0	NA	NA	0	NA	3	NA	1	NA	0	NA	1	NA	100	2	NA	NA	0	0	NA	NA	2	3	NA	NA	0	NA	50	1	NA	NA	0	0	NA	NA	0	NA
18	NA	NA	NA	NA	NA	NA	NA	NA	NA	NA	NA	NA	NA	NA	NA	NA	NA	NA	NA	NA	NA	NA	NA	NA	NA	NA	NA	NA	NA	NA	NA	NA	NA	NA	NA	NA	NA	NA
19	90	2	NA	NA	1	NA	0	NA	3	NA	0	NA	0	NA	20	2	NA	NA	35	3	NA	NA	0	0	NA	NA	60	NA	35	1	NA	NA	0	0	NA	NA	0	NA
20	NA	NA	NA	NA	NA	NA	NA	NA	NA	NA	NA	NA	NA	NA	NA	NA	NA	NA	NA	NA	NA	NA	NA	NA	NA	NA	NA	NA	NA	NA	NA	NA	NA	NA	NA	NA	NA	NA
21	NA	NA	NA	NA	NA	NA	NA	NA	NA	NA	NA	NA	NA	NA	NA	NA	NA	NA	NA	NA	NA	NA	NA	NA	NA	NA	NA	NA	NA	NA	NA	NA	NA	NA	NA	NA	NA	NA
22	0	0	NA	NA	3	NA	3	NA	0	NA	0	NA	2	NA	100	3	NA	NA	0	0	NA	NA	0	0	NA	NA	0	NA	70	2	NA	NA	0	0	NA	NA	0	NA
23	100	2	NA	NA	3	NA	2	NA	1	NA	2	NA	1	NA	100	3	NA	NA	0	0	NA	NA	80	3	NA	NA	55	NA	65	3	NA	NA	0	0	NA	NA	0	NA
24	0	100	NA	NA	NA	NA	NA	NA	NA	NA	NA	NA	NA	NA	NA	NA	NA	NA	NA	NA	NA	NA	NA	NA	NA	NA	NA	NA	NA	NA	NA	NA	NA	NA	NA	NA	NA	NA
25	80	2	NA	NA	3	NA	0	NA	2	NA	0	NA	2	NA	100	3	NA	NA	0	0	NA	NA	20	3	NA	NA	45	NA	80	2	NA	NA	0	0	NA	NA	0	NA
26	10	1	NA	NA	3	NA	0	NA	3	NA	0	NA	0	NA	70	1	NA	NA	20	3	NA	NA	100	3	NA	NA	30	NA	60	1	NA	NA	0	0	NA	NA	0	NA
27	60	2	NA	NA	2	NA	3	NA	3	NA	0	NA	0	NA	100	3	NA	NA	0	0	NA	NA	2	3	NA	NA	0	NA	25	1	NA	NA	0	0	NA	NA	0	NA
28	0	0	NA	NA	3	NA	0	NA	1	NA	0	NA	0	NA	100	3	NA	NA	40	3	NA	NA	30	3	NA	NA	65	NA	70	2	NA	NA	0	0	NA	NA	0	NA
29	0	0	NA	NA	2	NA	2	NA	3	NA	0	NA	0	NA	100	3	NA	NA	100	3	NA	NA	50	3	NA	NA	0	NA	0	0	NA	NA	0	0	NA	NA	0	NA
30	50	3	NA	NA	0	NA	0	NA	1	NA	0	NA	0	NA	100	3	NA	NA	5	32	NA	NA	100	3	NA	NA	35	NA	15	1	NA	NA	0	0	NA	NA	0	NA
31	10	2	NA	0	3	NA	1	NA	0	NA	2	NA	0	NA	80	3	NA	NA	25	3	NA	NA	5	3	NA	NA	25	NA	70	2	NA	NA	0	0	NA	NA	0	NA
32	70	3	10	3	1	1	0	0	0	1	0	0	0	0	80	3	100	3	0	0	0	0	100	3	100	3	0	5	0	0	0	0	0	0	0	0	0	0
33	0	0	NA	NA	0	NA	3	NA	2	NA	0	NA	0	NA	35	2	NA	NA	20	3	NA	NA	20	2	NA	NA	0	NA	20	2	NA	NA	0	0	NA	NA	1	NA
34	15	3	NA	NA	1	NA	0	NA	2	NA	1	NA	0	NA	40	1	NA	NA	45	3	NA	NA	70	2	NA	NA	60	NA	0	0	NA	NA	0	0	NA	NA	0	NA
35	0	0	NA	0	0	NA	3	3	0	0	0	0	0	NA	30	3	20	3	20	1	0	0	20	2	NA	NA	0	NA	35	1	NA	NA	20	2	0	0	0	0
36	20	2	NA	NA	3	NA	0	NA	1	NA	0	NA	0	NA	25	3	NA	NA	40	3	NA	NA	100	3	NA	NA	35	NA	30	3	NA	NA	0	0	NA	NA	0	NA
37	0	0	NA	NA	1	NA	3	NA	2	NA	0	NA	1	NA	0	NA	NA	NA	2	2	NA	NA	15	3	NA	NA	0	NA	100	3	NA	NA	0	0	NA	NA	0	NA
38	80	3	NA	NA	1	NA	0	NA	0	NA	0	NA	0	NA	40	3	NA	NA	100	3	NA	NA	100	3	NA	NA	40	NA	0	0	NA	NA	90	3	NA	NA	0	NA
39	0	0	NA	NA	3	NA	0	NA	0	NA	0	NA	0	NA	20	3	NA	NA	0	0	NA	NA	60	2	NA	NA	0	NA	80	2	NA	NA	0	0	NA	NA	0	NA
40	60	2	NA	NA	3	NA	0	NA	0	NA	1	NA	0	NA	100	3	NA	NA	10	2	NA	NA	0	0	NA	NA	5	NA	100	2	NA	NA	0	0	NA	NA	0	NA
41	10	1	NA	NA	1	NA	2	NA	0	NA	0	NA	0	NA	0	NA	NA	NA	100	3	NA	NA	100	3	NA	NA	15	NA	70	1	NA	NA	0	0	NA	NA	0	NA
42	30	3	NA	NA	1	NA	0	NA	0	NA	0	NA	0	NA	100	3	NA	NA	30	3	NA	NA	50	2	NA	NA	25	NA	25	1	NA	NA	0	0	NA	NA	0	NA
43	10	1	10	2	2	0	0	0	1	0	0	0	0	0	0	0	NA	NA	100	3	2	3	100	3	0	0	55	70	0	0	80	1	0	0	100	3	0	0
44	0	0	NA	NA	2	NA	3	NA	1	NA	0	NA	2	NA	100	3	NA	NA	0	0	NA	NA	0	0	NA	NA	70	NA	50	2	NA	NA	0	0	NA	NA	0	NA
45	20	2	NA	NA	3	NA	1	NA	0	NA	0	NA	0	NA	70	3	NA	NA	20	3	NA	NA	20	3	NA	NA	25	NA	80	2	NA	NA	0	0	NA	NA	0	NA
46	15	2	NA	NA	0	NA	0	NA	0	NA	1	NA	0	NA	20	3	NA	NA	0	0	NA	NA	10	3	NA	NA	40	NA	50	2	NA	NA	0	0	NA	NA	0	NA
47	30	3	NA	NA	0	NA	3	NA	1	NA	0	NA	0	NA	25	1	NA	NA	80	3	NA	NA	80	3	NA	NA	0	NA	60	2	NA	NA	90	2	NA	NA	0	NA
48	0	0	0	0	2	2	3	3	1	3	0	0	0	0	0	NA	15	2	0	0	0	0	2	3	0	0	15	35	30	1	70	3	20	2	35	3	1	0
49	20	3	NA	NA	1	NA	2	NA	0	NA	0	NA	0	NA	100	3	NA	NA	0	0	NA	NA	0	0	NA	NA	35	NA	NA	NA	NA	NA	0	0	NA	NA	0	NA
50	0	0	NA	NA	2	NA	3	NA	0	NA	0	NA	0	NA	100	3	NA	NA	5	2	NA	NA	0	0	NA	NA	0	NA	80	1	NA	NA	0	0	NA	NA	0	NA
51	100	3	NA	NA	1	NA	2	NA	1	NA	2	NA	1	NA	100	3	NA	NA	5	3	NA	NA	0	0	NA	NA	65	NA	70	2	NA	NA	0	0	NA	NA	0	NA
52	NA	0	NA	NA	NA	NA	NA	NA	NA	NA	NA	NA	NA	NA	NA	NA	NA	NA	NA	NA	NA	NA	NA	NA	NA	NA	NA	NA	NA	NA	NA	NA	NA	NA	NA	NA	NA	NA
53	0	0	NA	NA	1	NA	3	NA	3	NA	0	NA	0	NA	80	2	NA	NA	40	3	NA	NA	15	2	NA	NA	0	NA	0	0	NA	NA	0	0	NA	NA	0	NA
54	10	1	NA	NA	1	NA	1	NA	1	NA	0	NA	2	NA	100	3	NA	NA	2	3	NA	NA	0	0	NA	NA	NA	NA	70	2	NA	NA	0	0	NA	NA	0	NA
55	70	3	NA	NA	2	NA	0	NA	0	NA	0	NA	2	NA	100	3	NA	NA	1	30	NA	NA	50	3	NA	NA	15	NA	60	2	NA	NA	0	0	NA	NA	0	NA
56	15	1	NA	NA	3	NA	0	NA	0	NA	0	NA	0	NA	0	NA	NA	NA	100	3	NA	NA	100	3	NA	NA	30	NA	80	1	NA	NA	0	0	NA	NA	0	NA
57	0	0	NA	NA	1	NA	3	NA	0	NA	0	NA	0	NA	0	NA	NA	NA	100	3	NA	NA	100	3	NA	NA	0	NA	35	2	NA	NA	0	0	NA	NA	0	NA
58	20	2	NA	NA	2	NA	1	NA	0	NA	0	NA	0	NA	0	NA	NA	NA	100	3	NA	NA	100	3	NA	NA	70	NA	0	0	NA	NA	0	0	NA	NA	0	NA
59	0	0	NA	NA	3	NA	1	NA	2	NA	0	NA	2	NA	100	3	NA	NA	0	0	NA	NA	0	0	NA	NA	55	NA	90	3	NA	NA	0	0	NA	NA	0	NA
60	NA	NA	NA	NA	0	NA	NA	NA	NA	NA	NA	NA	0	NA	NA	NA	NA	NA	0	0	NA	NA	NA	NA	NA	NA	NA	NA	NA	NA	NA	NA	NA	NA	NA	NA	0	NA
61	40	3	NA	NA	1	NA	0	NA	0	NA	0	NA	0	NA	0	NA	NA	NA	100	3	NA	NA	100	3	NA	NA	15	NA	0	0	NA	NA	0	0	NA	NA	0	NA
62	0	0	NA	NA	2	NA	3	NA	3	NA	0	NA	3	NA	0	NA	NA	NA	0	0	NA	NA	0	0	NA	NA	0	NA	40	3	NA	NA	0	0	NA	NA	0	NA
63	20	1	NA	NA	3	NA	2	NA	2	NA	0	NA	1	NA	80	3	NA	NA	5	2	NA	NA	15	3	NA	NA	0	NA	30	1	NA	NA	0	0	NA	NA	0	NA
64	0	0	NA	NA	3	NA	2	NA	0	NA	0	NA	1	NA	80	2	NA	NA	0	0	NA	NA	0	NA	NA	NA	0	NA	70	2	NA	NA	0	0	NA	NA	0	NA
65	60	3	NA	NA	0	NA	0	NA	0	NA	0	NA	0	NA	0	NA	NA	NA	5	2	NA	NA	0	NA	NA	NA	30	NA	0	0	NA	NA	100	3	NA	NA	0	NA
66	20	2	NA	NA	3	NA	0	NA	2	NA	0	NA	0	NA	30	3	NA	NA	0	0	NA	NA	0	NA	NA	NA	35	NA	50	3	NA	NA	0	0	NA	NA	1	NA
67	15	1	NA	NA	3	NA	3	NA	2	NA	0	NA	0	NA	20	2	NA	NA	100	3	NA	NA	80	2	NA	NA	0	NA	90	3	NA	NA	80	1	NA	NA	0	NA
68	20	3	NA	NA	0	NA	0	NA	2	NA	0	NA	2	NA	10	1	NA	NA	100	3	NA	NA	80	2	NA	NA	55	NA	25	3	NA	NA	60	2	NA	NA	0	NA
69	0	0	NA	NA	3	NA	2	NA	1	NA	0	NA	1	NA	100	3	NA	NA	0	0	NA	NA	0	NA	NA	NA	15	NA	70	2	NA	NA	0	0	NA	NA	0	NA
70	15	1	NA	NA	0	NA	0	NA	3	NA	0	NA	0	NA	0	NA	NA	NA	10	2	NA	NA	80	3	NA	NA	75	NA	15	2	NA	NA	0	0	NA	NA	0	NA
71	0	0	NA	NA	3	NA	0	NA	0	NA	0	NA	0	NA	80	3	NA	NA	0	0	NA	NA	0	NA	NA	NA	0	NA	100	2	NA	NA	0	0	NA	NA	0	NA
72	NA	NA	NA	NA	1	NA	NA	NA	3	NA	NA	NA	NA	NA	0	NA	NA	NA	0	0	NA	NA	0	NA	NA	NA	NA	NA	NA	NA	NA	NA	NA	NA	NA	NA	0	NA
73	0	0	NA	NA	1	NA	3	NA	2	NA	0	NA	0	NA	60	2	NA	NA	80	3	NA	NA	50	2	NA	NA	0	NA	25	2	NA	NA	20	1	NA	NA	NA	NA
74	100	3	NA	NA	2	NA	0	NA	0	NA	0	NA	1	NA	35	3	NA	NA	0	0	NA	NA	90	3	NA	NA	0	NA	80	3	NA	NA	0	0	NA	NA	0	NA
75	0	0	NA	NA	2	NA	3	NA	3	NA	0	NA	1	NA	100	3	NA	NA	2	2	NA	NA	0	NA	NA	NA	35	NA	80	3	NA	NA	0	0	NA	NA	0	NA
76	80	3	NA	NA	3	NA	0	NA	1	NA	2	NA	3	NA	100	3	NA	NA	1	2	NA	NA	20	3	NA	NA	30	NA	90	3	NA	NA	0	0	NA	NA	0	NA
77	NA	NA	NA	NA	NA	NA	NA	NA	NA	NA	NA	NA	NA	NA	NA	NA	NA	NA	NA	NA	NA	NA	NA	NA	NA	NA	NA	NA	NA	NA	NA	NA	NA	NA	NA	NA	0	NA
78	15	3	NA	NA	1	NA	0	NA	2	NA	0	NA	0	NA	60	2	NA	NA	0	0	NA	NA	60	3	NA	NA	25	NA	85	2	NA	NA	0	0	NA	NA	0	NA
79	70	2	NA	NA	0	NA	0	NA	2	NA	0	NA	3	NA	90	3	NA	NA	0	0	NA	NA	0	NA	NA	NA	0	NA	50	2	NA	NA	0	0	NA	NA	0	NA
80	0	0	NA	NA	2	NA	3	NA	3	NA	0	NA	2	NA	0	NA	NA	NA	0	0	NA	NA	0	NA	NA	NA	0	NA	80	2	NA	NA	0	0	NA	NA	0	NA
81	0	0	NA	NA	2	NA	3	NA	3	NA	0	NA	0	NA	80	2	NA	NA	20	3	NA	NA	5	3	NA	NA	0	NA	25	3	NA	NA	0	0	NA	NA	0	NA
82	0	0	NA	NA	2	NA	3	NA	2	NA	0	NA	2	NA	100	3	NA	NA	1	2	NA	NA	0	NA	NA	NA	0	NA	80	2	NA	NA	0	0	NA	NA	0	NA
83	10	3	NA	NA	1	NA	3	NA	3	NA	0	NA	1	NA	80	3	NA	NA	60	3	NA	NA	100	3	NA	NA	70	NA	40	2	NA	NA	0	0	NA	NA	0	NA
84	NA	NA	NA	NA	NA	NA	NA	NA	0	NA	NA	NA	NA	NA	90	3	NA	NA	0	0	NA	NA	NA	NA	NA	NA	NA	NA	NA	NA	NA	NA	NA	NA	NA	NA	NA	NA
85	15	2	NA	NA	3	NA	2	NA	3	NA	0	NA	3	NA	100	3	NA	NA	2	2	NA	NA	0	NA	NA	NA	30	NA	90	2	NA	NA	0	0	NA	NA	0	NA
86	70	3	NA	NA	3	NA	0	NA	3	NA	2	NA	0	NA	100	2	NA	NA	0	0	NA	NA	50	3	NA	NA	0	NA	100	3	NA	NA	0	0	NA	NA	0	NA
87	80	3	NA	NA	1	NA	0	NA	1	NA	0	NA	1	NA	80	2	NA	NA	0	0	NA	NA	60	3	NA	NA	0	NA	60	2	NA	NA	0	0	NA	NA	0	NA
88	0	0	NA	NA	0	NA	0	NA	0	NA	0	NA	0	NA	40	3	NA	NA	0	0	NA	NA	70	3	NA	NA	15	NA	50	2	NA	NA	100	3	NA	NA	0	NA
89	NA	NA	NA	NA	1	NA	2	NA	2	NA	0	NA	1	NA	90	3	NA	NA	0	0	NA	NA	15	2	NA	NA	25	NA	80	3	NA	NA	0	0	NA	NA	0	NA
90	NA	NA	NA	NA	NA	NA	NA	NA	NA	NA	NA	NA	NA	NA	NA	NA	NA	NA	NA	NA	NA	NA	NA	NA	NA	NA	NA	NA	NA	NA	NA	NA	NA	NA	NA	NA	NA	NA
91	NA	NA	NA	NA	NA	NA	NA	NA	NA	NA	NA	NA	NA	NA	NA	NA	NA	NA	NA	NA	NA	NA	NA	NA	NA	NA	NA	NA	NA	NA	NA	NA	NA	NA	NA	NA	NA	NA
92	0	0	NA	NA	0	NA	3	NA	0	NA	0	NA	0	NA	0	NA	NA	NA	0	0	NA	NA	0	NA	NA	NA	70	NA	20	2	NA	NA	80	2	NA	NA	1	NA
93	20	3	NA	NA	2	NA	3	NA	3	NA	0	NA	1	NA	100	3	NA	NA	15	3	NA	NA	0	NA	NA	NA	0	NA	30	3	NA	NA	0	0	NA	NA	0	NA
94	20	3	NA	NA	2	NA	3	NA	1	NA	0	NA	1	NA	100	3	NA	NA	0	0	NA	NA	2	3	NA	NA	0	NA	100	2	NA	NA	0	0	NA	NA	0	NA
95	0	0	NA	NA	2	NA	0	NA	0	NA	0	NA	0	NA	80	3	NA	NA	20	3	NA	NA	20	3	NA	NA	10	NA	90	1	NA	NA	0	0	NA	NA	1	NA
96	NA	NA	NA	NA	NA	NA	NA	NA	NA	NA	NA	NA	NA	NA	NA	NA	NA	NA	NA	NA	NA	NA	NA	NA	NA	NA	NA	NA	NA	NA	NA	NA	NA	NA	NA	NA	0	NA
97	100	3	NA	NA	2	NA	0	NA	1	NA	0	NA	3	NA	100	3	NA	NA	5	2	NA	NA	20	3	NA	NA	30	NA	100	2	NA	NA	0	0	NA	NA	0	NA
98	0	0	NA	NA	2	NA	3	NA	2	NA	1	NA	0	NA	70	3	NA	NA	45	3	NA	NA	80	3	NA	NA	0	NA	50	1	NA	NA	0	0	NA	NA	0	NA
99	NA	NA	NA	NA	NA	NA	0	NA	NA	NA	NA	NA	2	NA	NA	NA	NA	NA	NA	NA	NA	NA	NA	NA	NA	NA	25	NA	NA	NA	NA	NA	NA	NA	NA	NA	0	NA
100	60	1	NA	NA	1	NA	2	NA	3	NA	2	NA	1	NA	80	3	NA	NA	2	2	NA	NA	60	3	NA	NA	25	NA	100	2	NA	NA	0	0	NA	NA	0	NA
101	15	3	NA	NA	3	NA	3	NA	1	NA	1	NA	2	NA	100	3	NA	NA	2	2	NA	NA	2	3	NA	NA	35	NA	100	2	NA	NA	0	0	NA	NA	0	NA
102	10	2	NA	NA	1	NA	1	NA	0	NA	0	NA	0	NA	100	3	NA	NA	0	0	NA	NA	0	NA	NA	NA	15	NA	80	2	NA	NA	0	0	NA	NA	0	NA
103	0	0	NA	NA	3	NA	1	NA	3	NA	1	NA	1	NA	90	3	NA	NA	0	0	NA	NA	0	NA	NA	NA	20	NA	0	0	NA	NA	0	0	NA	NA	0	NA
104	10	2	NA	NA	2	NA	0	NA	0	NA	1	NA	0	NA	0	NA	NA	NA	100	3	NA	NA	100	3	NA	NA	20	NA	70	2	NA	NA	0	0	NA	NA	0	NA
105	15	2	NA	NA	1	NA	0	NA	0	NA	0	NA	0	NA	70	1	NA	NA	5	2	NA	NA	90	3	NA	NA	15	NA	80	2	NA	NA	10	1	NA	NA	0	NA
106	30	2	NA	NA	0	NA	0	NA	0	NA	0	NA	0	NA	0	NA	NA	NA	100	3	NA	NA	90	3	NA	NA	60	NA	80	2	NA	NA	0	0	NA	NA	0	NA
107	30	2	NA	NA	2	NA	1	NA	0	NA	1	NA	0	NA	20	1	NA	NA	0	0	NA	NA	2	1	NA	NA	25	NA	40	1	NA	NA	0	0	NA	NA	1	NA
108	0	0	NA	NA	3	NA	3	NA	0	NA	0	NA	2	NA	100	3	NA	NA	0	0	NA	NA	5	2	NA	NA	0	NA	90	2	NA	NA	0	0	NA	NA	0	NA
109	100	3	NA	NA	3	NA	0	NA	2	NA	0	NA	2	NA	100	3	NA	NA	0	0	NA	NA	0	NA	NA	NA	75	NA	90	2	NA	NA	0	0	NA	NA	0	NA
110	60	3	NA	NA	3	NA	0	NA	0	NA	1	NA	2	NA	90	3	NA	NA	45	3	NA	NA	30	3	NA	NA	35	NA	80	2	NA	NA	0	0	NA	NA	0	NA
111	0	0	NA	NA	0	NA	0	NA	NA	NA	0	NA	0	NA	NA	NA	NA	NA	35	2	NA	NA	0	NA	NA	NA	0	NA	0	0	NA	NA	NA	NA	NA	NA	0	NA
NA	not available positive lymph node core or staining data for primary tumor
